# Supplementary material for: Genetic Dissection of Drought and Heat Tolerance in Chickpea through Genome-Wide and Candidate Gene-Based Association Mapping Approaches
Source: PLoS One. 2014 May 6;9(5):e96758. doi: 10.1371/journal.pone.0096758 (PMC4011848; doi:10.1371/journal.pone.0096758)
Supplement: Table S1 — Information on the association panel used in the present study. (XLSX) [file pone.0096758.s002.xlsx]

## Sheet: Sheet1
Table S1: Information on the association panel used in the present study
Genotype	Origin	Biological status	Market type	Species	Structure group
ICC 10018	India	Landrace	Desi	Cicer arietinum	2
ICC 10393	India	Landrace	Desi	Cicer arietinum	2
ICC 10399	India	Landrace	Desi	Cicer arietinum	2
ICC 1052	Pakistan	Landrace	Desi	Cicer arietinum	1
ICC 10673	Turkey	Landrace	Desi	Cicer arietinum	1
ICC 10685	Turkey	Landrace	Desi	Cicer arietinum	2
ICC 1083	Iran	Landrace	Desi	Cicer arietinum	2
ICC 10939	India	Landrace	Desi	Cicer arietinum	Admixture
ICC 10945	India	Landrace	Desi	Cicer arietinum	2
ICC 1098	Iran	Landrace	Desi	Cicer arietinum	2
ICC 11121	India	Landrace	Desi	Cicer arietinum	1
ICC 11198	India	Landrace	Desi	Cicer arietinum	1
ICC 11279	Pakistan	Landrace	Desi	Cicer arietinum	2
ICC 11284	Union of Soviet Socialist Republics	Landrace	Desi	Cicer arietinum	2
ICC 11378	India	Landrace	Desi	Cicer arietinum	2
ICC 11498	India	Breeding material	Desi	Cicer arietinum	2
ICC 11584	India	Landrace	Desi	Cicer arietinum	2
ICC 1161	Pakistan	Landrace	Desi	Cicer arietinum	1
ICC 11627	India	Landrace	Desi	Cicer arietinum	2
ICC 1164	Nigeria	Landrace	Desi	Cicer arietinum	2
ICC 11664	India	Landrace	Desi	Cicer arietinum	2
ICC 1180	India	Landrace	Desi	Cicer arietinum	2
ICC 11903	Germany	Landrace	Desi	Cicer arietinum	Admixture
ICC 1194	India	Landrace	Desi	Cicer arietinum	2
ICC 11944	Nepal	Landrace	Desi	Cicer arietinum	1
ICC 12028	Mexico	Landrace	Desi	Cicer arietinum	2
ICC 1205	India	Landrace	Desi	Cicer arietinum	2
ICC 12155	Bangladesh	Landrace	Desi	Cicer arietinum	2
ICC 12299	Nepal	Landrace	Desi	Cicer arietinum	2
ICC 1230	India	Landrace	Desi	Cicer arietinum	1
ICC 12307	Myanmar	Landrace	Desi	Cicer arietinum	1
ICC 12321	Unknown	Landrace	Desi	Cicer arietinum	2
ICC 12379	Iran	Landrace	Desi	Cicer arietinum	1
ICC 12537	Ethiopia	Landrace	Desi	Cicer arietinum	1
ICC 12654	Ethiopia	Landrace	Desi	Cicer arietinum	1
ICC 12726	Ethiopia	Landrace	Desi	Cicer arietinum	1
ICC 12824	Ethiopia	Landrace	Desi	Cicer arietinum	1
ICC 12851	Ethiopia	Landrace	Desi	Cicer arietinum	2
ICC 12866	Ethiopia	Landrace	Desi	Cicer arietinum	2
ICC 12916	India	Landrace	Desi	Cicer arietinum	2
ICC 12928	India	Landrace	Desi	Cicer arietinum	2
ICC 12947	India	Landrace	Desi	Cicer arietinum	2
ICC 13124	India	Landrace	Desi	Cicer arietinum	2
ICC 13219	Iran	Landrace	Desi	Cicer arietinum	2
ICC 13524	Iran	Landrace	Desi	Cicer arietinum	1
ICC 1356	India	Landrace	Desi	Cicer arietinum	2
ICC 13599	Iran	Landrace	Desi	Cicer arietinum	1
ICC 13863	Ethiopia	Landrace	Desi	Cicer arietinum	2
ICC 13892	Ethiopia	Landrace	Desi	Cicer arietinum	1
ICC 1392	India	Landrace	Desi	Cicer arietinum	1
ICC 1397	India	Landrace	Desi	Cicer arietinum	2
ICC 1398	India	Landrace	Desi	Cicer arietinum	2
ICC 14051	Ethiopia	Landrace	Desi	Cicer arietinum	1
ICC 14077	Ethiopia	Landrace	Desi	Cicer arietinum	Admixture
ICC 14098	Ethiopia	Landrace	Desi	Cicer arietinum	1
ICC 1422	India	Landrace	Desi	Cicer arietinum	2
ICC 1431	India	Landrace	Desi	Cicer arietinum	2
ICC 14402	India	Breeding material	Desi	Cicer arietinum	2
ICC 14595	India	Landrace	Desi	Cicer arietinum	2
ICC 14669	India	Landrace	Desi	Cicer arietinum	2
ICC 14778	India	Landrace	Desi	Cicer arietinum	2
ICC 14799	India	Landrace	Desi	Cicer arietinum	2
ICC 14815	India	Landrace	Desi	Cicer arietinum	2
ICC 14831	India	Landrace	Desi	Cicer arietinum	Admixture
ICC 1510	India	Landrace	Desi	Cicer arietinum	2
ICC 15248	Iran	Landrace	Desi	Cicer arietinum	2
ICC 15294	Iran	Landrace	Desi	Cicer arietinum	2
ICC 15510	Morocco	Landrace	Desi	Cicer arietinum	1
ICC 15567	India	Breeding material	Desi	Cicer arietinum	1
ICC 15606	India	Landrace	Desi	Cicer arietinum	2
ICC 15610	India	Landrace	Desi	Cicer arietinum	1
ICC 15612	Tanzania	Landrace	Desi	Cicer arietinum	2
ICC 15614	Tanzania	Landrace	Desi	Cicer arietinum	Admixture
ICC 15618	India	Landrace	Desi	Cicer arietinum	2
ICC 15762	Syria	Landrace	Desi	Cicer arietinum	1
ICC 15785	Syria	Landrace	Desi	Cicer arietinum	1
ICC 15868	India	Landrace	Desi	Cicer arietinum	1
ICC 16207	Myanmar	Landrace	Desi	Cicer arietinum	2
ICC 16261	Malawi	Landrace	Desi	Cicer arietinum	2
ICC 16269	Malawi	Landrace	Desi	Cicer arietinum	2
ICC 16374	Malawi	Breeding material	Desi	Cicer arietinum	1
ICC 16487	Pakistan	Landrace	Desi	Cicer arietinum	1
ICC 16524	Pakistan	Landrace	Desi	Cicer arietinum	2
ICC 16903	India	Landrace	Desi	Cicer arietinum	1
ICC 16915	India	Landrace	Desi	Cicer arietinum	2
ICC 1710	India	Landrace	Desi	Cicer arietinum	1
ICC 1715	India	Landrace	Desi	Cicer arietinum	2
ICC 1882	India	Landrace	Desi	Cicer arietinum	2
ICC 1915	India	Landrace	Desi	Cicer arietinum	1
ICC 1923	India	Landrace	Desi	Cicer arietinum	2
ICC 2065	India	Landrace	Desi	Cicer arietinum	2
ICC 2072	India	Landrace	Desi	Cicer arietinum	1
ICC 2210	Algeria	Landrace	Desi	Cicer arietinum	2
ICC 2242	India	Landrace	Desi	Cicer arietinum	2
ICC 2263	Iran	Landrace	Desi	Cicer arietinum	1
ICC 2507	Iran	Landrace	Desi	Cicer arietinum	2
ICC 2580	Iran	Landrace	Desi	Cicer arietinum	2
ICC 2629	Iran	Landrace	Desi	Cicer arietinum	2
ICC 2679	Iran	Landrace	Desi	Cicer arietinum	Admixture
ICC 2720	Iran	Landrace	Desi	Cicer arietinum	2
ICC 2737	Iran	Landrace	Desi	Cicer arietinum	2
ICC 283	India	Landrace	Desi	Cicer arietinum	2
ICC 2884	Iran	Landrace	Desi	Cicer arietinum	1
ICC 2919	Iran	Landrace	Desi	Cicer arietinum	2
ICC 2969	Iran	Landrace	Desi	Cicer arietinum	1
ICC 2990	Iran	Landrace	Desi	Cicer arietinum	1
ICC 3218	Iran	Landrace	Desi	Cicer arietinum	1
ICC 3230	Iran	Landrace	Desi	Cicer arietinum	1
ICC 3239	Iran	Landrace	Desi	Cicer arietinum	2
ICC 3325	Cyprus	Landrace	Desi	Cicer arietinum	2
ICC 3362	Iran	Landrace	Desi	Cicer arietinum	2
ICC 3391	Iran	Landrace	Desi	Cicer arietinum	1
ICC 3512	Iran	Landrace	Desi	Cicer arietinum	1
ICC 3582	Iran	Landrace	Desi	Cicer arietinum	1
ICC 3631	Iran	Landrace	Desi	Cicer arietinum	1
ICC 3761	Iran	Landrace	Desi	Cicer arietinum	2
ICC 3776	Iran	Landrace	Desi	Cicer arietinum	1
ICC 3892	Iran	Landrace	Desi	Cicer arietinum	2
ICC 3946	Iran	Landrace	Desi	Cicer arietinum	2
ICC 4093	Iran	Landrace	Desi	Cicer arietinum	2
ICC 4182	Iran	Landrace	Desi	Cicer arietinum	2
ICC 4363	Iran	Landrace	Desi	Cicer arietinum	1
ICC 440	India	Landrace	Desi	Cicer arietinum	1
ICC 4418	Iran	Landrace	Desi	Cicer arietinum	1
ICC 4463	Iran	Landrace	Desi	Cicer arietinum	1
ICC 4495	Turkey	Landrace	Desi	Cicer arietinum	1
ICC 4533	India	Landrace	Desi	Cicer arietinum	1
ICC 456	India	Landrace	Desi	Cicer arietinum	2
ICC 4567	India	Landrace	Desi	Cicer arietinum	2
ICC 4593	India	Landrace	Desi	Cicer arietinum	1
ICC 4639	India	Landrace	Desi	Cicer arietinum	1
ICC 4657	India	Landrace	Desi	Cicer arietinum	2
ICC 4814	Iran	Landrace	Desi	Cicer arietinum	1
ICC 4918	India	Advanced cultivar	Desi	Cicer arietinum	1
ICC 4991	India	Advanced cultivar	Desi	Cicer arietinum	2
ICC 506	India	Landrace	Desi	Cicer arietinum	2
ICC 5135	India	Breeding material	Desi	Cicer arietinum	2
ICC 5221	India	Breeding material	Desi	Cicer arietinum	1
ICC 5383	India	Landrace	Desi	Cicer arietinum	1
ICC 5434	India	Landrace	Desi	Cicer arietinum	1
ICC 5504	Mexico	Landrace	Desi	Cicer arietinum	Admixture
ICC 5613	India	Landrace	Desi	Cicer arietinum	1
ICC 5639	India	Landrace	Desi	Cicer arietinum	2
ICC 5845	India	Landrace	Desi	Cicer arietinum	2
ICC 5878	India	Landrace	Desi	Cicer arietinum	2
ICC 6279	India	Landrace	Desi	Cicer arietinum	1
ICC 6293	Italy	Landrace	Desi	Cicer arietinum	1
ICC 6294	Iran	Advanced cultivar	Desi	Cicer arietinum	1
ICC 6306	Union of Soviet Socialist Republics	Advanced cultivar	Desi	Cicer arietinum	1
ICC 637	India	Landrace	Desi	Cicer arietinum	1
ICC 6537	Iran	Breeding material	Desi	Cicer arietinum	2
ICC 6571	Iran	Landrace	Desi	Cicer arietinum	2
ICC 6579	Iran	Landrace	Desi	Cicer arietinum	2
ICC 67	India	Landrace	Desi	Cicer arietinum	2
ICC 6802	Iran	Landrace	Desi	Cicer arietinum	2
ICC 6811	Iran	Landrace	Desi	Cicer arietinum	2
ICC 6816	Iran	Landrace	Desi	Cicer arietinum	1
ICC 6874	Iran	Landrace	Desi	Cicer arietinum	2
ICC 6875	Iran	Landrace	Desi	Cicer arietinum	2
ICC 6877	Iran	Landrace	Desi	Cicer arietinum	2
ICC 7052	Iran	Landrace	Desi	Cicer arietinum	1
ICC 708	India	Landrace	Desi	Cicer arietinum	2
ICC 7150	Turkey	Landrace	Desi	Cicer arietinum	1
ICC 7184	Turkey	Landrace	Desi	Cicer arietinum	1
ICC 7305	Afghanistan	Landrace	Desi	Cicer arietinum	1
ICC 7326	Unknown	Landrace	Desi	Cicer arietinum	1
ICC 7441	India	Landrace	Desi	Cicer arietinum	1
ICC 7554	Iran	Landrace	Desi	Cicer arietinum	2
ICC 762	India	Landrace	Desi	Cicer arietinum	2
ICC 7819	Iran	Landrace	Desi	Cicer arietinum	1
ICC 7867	Iran	Landrace	Desi	Cicer arietinum	1
ICC 791	India	Landrace	Desi	Cicer arietinum	2
ICC 8195	Pakistan	Landrace	Desi	Cicer arietinum	2
ICC 8200	Iran	Landrace	Desi	Cicer arietinum	1
ICC 8318	India	Landrace	Desi	Cicer arietinum	2
ICC 8384	India	Landrace	Desi	Cicer arietinum	2
ICC 8515	Greece	Landrace	Desi	Cicer arietinum	2
ICC 8521	Italy	Landrace	Desi	Cicer arietinum	1
ICC 8522	Italy	Landrace	Desi	Cicer arietinum	2
ICC 8607	Ethiopia	Landrace	Desi	Cicer arietinum	2
ICC 8621	Ethiopia	Landrace	Desi	Cicer arietinum	2
ICC 867	India	Landrace	Desi	Cicer arietinum	2
ICC 8718	Afghanistan	Landrace	Desi	Cicer arietinum	2
ICC 8950	India	Landrace	Desi	Cicer arietinum	1
ICC 9002	Iran	Landrace	Desi	Cicer arietinum	2
ICC 95	India	Landrace	Desi	Cicer arietinum	2
ICC 9586	India	Landrace	Desi	Cicer arietinum	1
ICC 9590	Egypt	Landrace	Desi	Cicer arietinum	1
ICC 9636	Afghanistan	Landrace	Desi	Cicer arietinum	2
ICC 9643	Afghanistan	Landrace	Desi	Cicer arietinum	1
ICC 9702	Afghanistan	Landrace	Desi	Cicer arietinum	Admixture
ICC 9712	Afghanistan	Landrace	Desi	Cicer arietinum	1
ICC 9755	Afghanistan	Landrace	Desi	Cicer arietinum	2
ICC 9942	India	Landrace	Desi	Cicer arietinum	1
ICC 10466	India	Landrace	Kabuli	Cicer arietinum	2
ICC 10755	Turkey	Landrace	Kabuli	Cicer arietinum	2
ICC 10885	Ethiopia	Landrace	Kabuli	Cicer arietinum	2
ICC 11303	Chile	Landrace	Kabuli	Cicer arietinum	1
ICC 11764	Chile	Landrace	Kabuli	Cicer arietinum	2
ICC 11819	Chile	Landrace	Kabuli	Cicer arietinum	1
ICC 11879	Turkey	Landrace	Kabuli	Cicer arietinum	2
ICC 12037	Mexico	Breeding material	Kabuli	Cicer arietinum	1
ICC 12324	Unknown	Advanced cultivar	Kabuli	Cicer arietinum	2
ICC 12328	Cyprus	Landrace	Kabuli	Cicer arietinum	Admixture
ICC 12492	India	Landrace	Kabuli	Cicer arietinum	1
ICC 13077	India	Landrace	Kabuli	Cicer arietinum	Admixture
ICC 13187	Iran	Breeding material	Kabuli	Cicer arietinum	1
ICC 13283	Iran	Landrace	Kabuli	Cicer arietinum	2
ICC 13357	Iran	Landrace	Kabuli	Cicer arietinum	2
ICC 13441	Iran	Landrace	Kabuli	Cicer arietinum	2
ICC 13461	Iran	Landrace	Kabuli	Cicer arietinum	1
ICC 13523	Iran	Landrace	Kabuli	Cicer arietinum	2
ICC 13628	Iran	Landrace	Kabuli	Cicer arietinum	2
ICC 13719	Iran	Landrace	Kabuli	Cicer arietinum	2
ICC 13764	Iran	Landrace	Kabuli	Cicer arietinum	1
ICC 13816	Union of Soviet Socialist Republics	Landrace	Kabuli	Cicer arietinum	1
ICC 14199	Mexico	Breeding material	Kabuli	Cicer arietinum	1
ICC 14446	Italy	Landrace	Kabuli	Cicer arietinum	1
ICC 15264	Iran	Landrace	Kabuli	Cicer arietinum	2
ICC 15333	Iran	Landrace	Kabuli	Cicer arietinum	2
ICC 15406	Morocco	Landrace	Kabuli	Cicer arietinum	1
ICC 15435	Morocco	Landrace	Kabuli	Cicer arietinum	2
ICC 15518	Morocco	Landrace	Kabuli	Cicer arietinum	2
ICC 15697	Syria	Landrace	Kabuli	Cicer arietinum	1
ICC 15802	Syria	Landrace	Kabuli	Cicer arietinum	2
ICC 16654	China	Landrace	Kabuli	Cicer arietinum	2
ICC 16796	Portugal	Landrace	Kabuli	Cicer arietinum	1
ICC 18679	Iraq	Traditional cultivar/Landrace	Kabuli	Cicer arietinum	3
ICC 18699	Turkey	Traditional cultivar/Landrace	Kabuli	Cicer arietinum	3
ICC 18720	Morocco	Traditional cultivar/Landrace	Kabuli	Cicer arietinum	3
ICC 18724	Algeria	Traditional cultivar/Landrace	Kabuli	Cicer arietinum	3
ICC 18828	Syria	Traditional cultivar/Landrace	Kabuli	Cicer arietinum	3
ICC 18836	Syria	Unknown	Kabuli	Cicer arietinum	3
ICC 18839	Syria	Unknown	Kabuli	Cicer arietinum	3
ICC 18847	Syria	Unknown	Kabuli	Cicer arietinum	3
ICC 18858	Syria	Unknown	Kabuli	Cicer arietinum	3
ICC 18884	Syria	Unknown	Kabuli	Cicer arietinum	3
ICC 18912	Cyprus	Traditional cultivar/Landrace	Kabuli	Cicer arietinum	3
ICC 18983	Greece	Traditional cultivar/Landrace	Kabuli	Cicer arietinum	3
ICC 19011	Syria	Unknown	Kabuli	Cicer arietinum	3
ICC 19034	Uzbekistan	Traditional cultivar/Landrace	Kabuli	Cicer arietinum	3
ICC 19095	Turkey	Traditional cultivar/Landrace	Kabuli	Cicer arietinum	3
ICC 19100	Turkey	Traditional cultivar/Landrace	Kabuli	Cicer arietinum	3
ICC 19122	France	Unknown	Kabuli	Cicer arietinum	3
ICC 19147	Syria	Unknown	Kabuli	Cicer arietinum	3
ICC 19165	Italy	Unknown	Kabuli	Cicer arietinum	3
ICC 2277	Iran	Landrace	Kabuli	Cicer arietinum	2
ICC 2482	Iran	Landrace	Kabuli	Cicer arietinum	2
ICC 2593	Iran	Landrace	Kabuli	Cicer arietinum	3
ICC 3410	Iran	Landrace	Kabuli	Cicer arietinum	1
ICC 3421	Israel	Landrace	Kabuli	Cicer arietinum	1
ICC 4841	Morocco	Landrace	Kabuli	Cicer arietinum	1
ICC 4853	Unknown	Landrace	Kabuli	Cicer arietinum	2
ICC 5337	India	Landrace	Kabuli	Cicer arietinum	1
ICC 6263	Union of Soviet Socialist Republics	Landrace	Kabuli	Cicer arietinum	1
ICC 7255	India	Landrace	Kabuli	Cicer arietinum	2
ICC 7272	Algeria	Landrace	Kabuli	Cicer arietinum	2
ICC 7308	Peru	Landrace	Kabuli	Cicer arietinum	2
ICC 7315	Iran	Landrace	Kabuli	Cicer arietinum	1
ICC 7571	Israel	Landrace	Kabuli	Cicer arietinum	1
ICC 7668	Union of Soviet Socialist Republics	Landrace	Kabuli	Cicer arietinum	1
ICC 8058	Iran	Landrace	Kabuli	Cicer arietinum	Admixture
ICC 8151	USA	Landrace	Kabuli	Cicer arietinum	2
ICC 8261	Turkey	Landrace	Kabuli	Cicer arietinum	2
ICC 8740	Afghanistan	Landrace	Kabuli	Cicer arietinum	3
ICC 8752	Afghanistan	Landrace	Kabuli	Cicer arietinum	1
ICC 8855	Afghanistan	Landrace	Kabuli	Cicer arietinum	2
ICC 9137	Iran	Landrace	Kabuli	Cicer arietinum	2
ICC 9402	Iran	Landrace	Kabuli	Cicer arietinum	1
ICC 9418	Iran	Landrace	Kabuli	Cicer arietinum	2
ICC 9434	Iran	Landrace	Kabuli	Cicer arietinum	2
ICC 9872	Afghanistan	Landrace	Kabuli	Cicer arietinum	1
ICCV 95311	India	Breeding material	Kabuli	Cicer arietinum	2
IG 5949	Unknown	Unknown	Kabuli	Cicer arietinum	2
IG 6044	Sudan	Traditional cultivar/Landrace	Kabuli	Cicer arietinum	2
IG 6047	Afghanistan	Traditional cultivar/Landrace	Kabuli	Cicer arietinum	1
IG 6055	Iran	Traditional cultivar/Landrace	Kabuli	Cicer arietinum	1
IG 6067	Turkey	Traditional cultivar/Landrace	Kabuli	Cicer arietinum	1
IG 6154	Iran	Traditional cultivar/Landrace	Kabuli	Cicer arietinum	1
IG 7087	USA	Traditional cultivar/Landrace	Kabuli	Cicer arietinum	2
IG 7296	Afghanistan	Traditional cultivar/Landrace	Kabuli	Cicer arietinum	1
ICC 10341	Turkey	Landrace	Pea-shaped	Cicer arietinum	1
ICC 15888	India	Landrace	Pea-shaped	Cicer arietinum	2
ICC 19164	Moldova	Unknown	Pea-shaped	Cicer arietinum	2
ICC 19226	France	Traditional cultivar/Landrace	Pea-shaped	Cicer arietinum	2
ICC 4872	India	Landrace	Pea-shaped	Cicer arietinum	2
ICC 5879	India	Landrace	Pea-shaped	Cicer arietinum	2
ICC 7323	Union of Soviet Socialist Republics	Landrace	Pea-shaped	Cicer arietinum	2
ICC 7413	India	Landrace	Pea-shaped	Cicer arietinum	2
ICC 8350	India	Landrace	Pea-shaped	Cicer arietinum	2
ICC 9848	Afghanistan	Landrace	Pea-shaped	Cicer arietinum	2
ICC 9862	Afghanistan	Landrace	Pea-shaped	Cicer arietinum	1
ICC 9895	Afghanistan	Landrace	Pea-shaped	Cicer arietinum	2
IG 69974	Turkey	Wild	Wild	Cicer echinospermum	3
IG 72970	Turkey	Wild	Wild	Cicer reticulatum	2
IG 73064	Turkey	Wild	Wild	Cicer echinospermum	3
IG 73074	Turkey	Wild	Wild	Cicer echinospermum	3
IG 73082	Turkey	Wild	Wild	Cicer reticulatum	3
IG 73083	Turkey	Wild	Wild	Cicer reticulatum	2
IG 73086	Turkey	Wild	Wild	Cicer reticulatum	3
