# Supplementary material for: Genetic Dissection of Drought and Heat Tolerance in Chickpea through Genome-Wide and Candidate Gene-Based Association Mapping Approaches
Source: PLoS One. 2014 May 6;9(5):e96758. doi: 10.1371/journal.pone.0096758 (PMC4011848; doi:10.1371/journal.pone.0096758)
Supplement: Table S2 — Summary of phenotyping data generated on reference set/mini-core collection. (XLSX) [file pone.0096758.s003.xlsx]

## Sheet: Table S2
Table S2: Summary of phenotyping data generated on reference set/mini-core collection
Trait	Mini core collection										Reference set
	2000-01		2001-02		2003-04		2004-05		2005-06		2007-08		2008-09		2010-11
	Locationa	Environmentb	Locationa	Environmentb	Locationa	Environmentb	Locationa	Environmentb	Locationa	Environmentb	Locationa	Environmentb	Locationa	Environmentb	Locationa	Environmentb
Root traits
Average diameter (AVGD, mm)	x	x	x	x	x	x	x	x	x	x	x	x	PAT	CC	x	x
Projected area (PRJA, cm2)	x	x	x	x	x	x	x	x	x	x	x	x	x	x	x	x
Root dry weight (RDW, g)	x	x	x	x	x	x	x	x	x	x	PAT	CC	PAT	CC	PAT	CC
Root length (RL, mm)	x	x	x	x	x	x	x	x	x	x	PAT	CC	PAT	CC	PAT	CC
Root length density (RLD, cm cm-3)	x	x	x	x	x	x	x	x	x	x	PAT	CC	PAT	CC	PAT	CC
Root surface area (RSA, cm2)	x	x	x	x	x	x	x	x	x	x	PAT	CC	PAT	CC	PAT	CC
Root volume (RV, cm-3)	x	x	x	x	x	x	x	x	x	x	PAT	CC	PAT	CC	PAT	CC
Rooting depth (RDp, cm)	x	x	x	x	x	x	x	x	x	x	PAT	CC	PAT	CC	PAT	CC
Root dry weight / Total plant dry weight ratio (RTR, %)	x	x	x	x	x	x	x	x	x	x	PAT	CC	PAT	CC	PAT	CC
Morphological traits
Shoot dry weight (SDW, g)	x	x	x	x	x	x	x	x	x	x	PAT	CC	PAT	CC	PAT	CC
Apical primary branches (APB)	PAT	RF	PAT	RF and IR	PAT	RF and IR	x	x	x	x	x	x	x	x	x	x
Basal primary branches (BPB)	PAT	RF	PAT	RF and IR	PAT	RF and IR	x	x	x	x	x	x	x	x	x	x
Basal secondary branches (BSB)	PAT	RF	PAT	RF and IR	PAT	RF and IR	x	x	x	x	x	x	x	x	x	x
Plant height (PHT, cm)	PAT	RF	PAT	RF and IR	PAT	RF and IR	x	x	x	x	NaI, DZ, KAN	RF	NaI, DZ, KAN	RF and IR	PAT and KAN	Heat
Plant width (PWD, cm)	PAT	RF	PAT	RF and IR	PAT	RF and IR	x	x	x	x	x	x	x	x	x	x
Phenological traits
Days to 50% flowering (DF)	PAT	RF	PAT	RF and IR	PAT	RF and IR	x	x	x	x	NaI, DZ, KAN	RF	NaI, DZ, KAN	RF and IR	PAT and KAN	Heat
Days to maturity (DM)	PAT	RF	PAT	RF and IR	PAT	RF and IR	x	x	x	x	NaI, DZ, KAN	RF	NaI, DZ, KAN	RF and IR	PAT and KAN	Heat
Flowering days (FD)	PAT	RF	PAT	RF and IR	PAT	RF and IR	x	x	x	x	x	x	x	x	x	x
Yield and yield component traits
100-seed weight (100SDW, g)	PAT	RF	PAT	RF and IR	PAT	RF and IR	x	x	x	x	NaI, DZ, KAN	RF	NaI, DZ, KAN	RF and IR	PAT and KAN	Heat
Harvest index (HI, %)	x	x	x	x	x	x	x	x	x	x	NaI, DZ, KAN	RF	NaI, DZ, KAN	RF and IR	PAT and KAN	Heat
Biomass (BM, g)	x	x	x	x	x	x	x	x	x	x	NaI, DZ, KAN	RF	NaI, DZ, KAN	RF and IR	PAT and KAN	Heat
Pod/plant	PAT	RF	PAT	RF and IR	PAT	RF and IR	x	x	x	x	x	x	x	x	PAT and KAN	Heat
Production	PAT	RF	PAT	RF and IR	PAT	RF and IR	x	x	x	x	x	x	x	x	PAT and KAN	Heat
Seed/pod	PAT	RF	PAT	RF and IR	PAT	RF and IR	x	x	x	x	x	x	x	x	PAT and KAN	Heat
Seeds/plant	PAT	RF	PAT	RF and IR	PAT	RF and IR	x	x	x	x	x	x	x	x	PAT and KAN	Heat
Teritiary branches	PAT	RF	PAT	RF and IR	PAT	RF and IR	x	x	x	x	x	x	x	x	x	x
Total dry matter weight (g)	PAT	RF	PAT	RF and IR	PAT	RF and IR	x	x	x	x	x	x	x	x	x	x
Yield (g)	x	x	x	x	x	x	x	x	x	x	NaI, DZ, KAN	RF	NaI, DZ, KAN	RF and IR	PAT and KAN	Heat
Yield (kg/ha)	PAT	RF	PAT	RF and IR	PAT	RF and IR	x	x	x	x	x	x	x	x	x	x
Yield/plant (YPP, g)	PAT	RF	PAT	RF and IR	PAT	RF and IR	x	x	x	x	x	x	x	x	x	x
Transpiration efficiency related traits
δ13 C	x	x	x	x	x	x	x	x	x	x	x	x	PAT and HIR	RF	x	x
SPAD	x	x	x	x	x	x	PAT	RF	PAT	RF	x	x	x	x	x	x
Heat tolerance index (HTI)	x	x	x	x	x	x	x	x	x	x	x	x	x	x	PAT and KAN	Heat
aPAT= Patancheru; KAN= Kanpur, BAN= Bangalore; DZ= Debre Zeit; NI=Nairobi
bRF= Rainfed; IR= Irrigated
x= Not phenotyped
