# Supplementary material for: Genetic Dissection of Drought and Heat Tolerance in Chickpea through Genome-Wide and Candidate Gene-Based Association Mapping Approaches
Source: PLoS One. 2014 May 6;9(5):e96758. doi: 10.1371/journal.pone.0096758 (PMC4011848; doi:10.1371/journal.pone.0096758)
Supplement: Table S4 — Major allele frequency, gene diversity and PIC content of 35 SSR loci used in the study. (XLSX) [file pone.0096758.s005.xlsx]

## Sheet: Table S4
Table S4: Major allele frequency, gene diversity and PIC content of 35 SSR loci used in the study
Marker	Major allele frequency	No. of genotypes	No. of alleles	Heterozygosity	PIC value
CaSTMS15	0.141869	289	27	0.0415225	0.914327
CaSTMS2	0.0989583	288	28	0.0208333	0.933372
CaSTMS21	0.633106	293	13	0.00682594	0.483721
NCPGR12	0.233216	283	23	0.00353357	0.837603
NCPGR19	0.401408	284	14	0.00352113	0.630548
NCPGR4	0.49661	295	8	0.0135593	0.635514
NCPGR6	0.465636	291	14	0.00687285	0.609676
NCPGR7	0.484536	291	8	0.00343643	0.579784
TA113	0.224913	289	18	0.0242215	0.873894
TA116	0.231707	287	25	0.010453	0.865951
TA117	0.117329	277	32	0.0288809	0.935313
TA118	0.108844	294	39	0.0782313	0.944887
TA130	0.282528	269	20	0	0.854109
TA135	0.212838	296	19	0.0202703	0.865945
TA14	0.121622	296	34	0.0337838	0.921679
TA142	0.320205	292	18	0.010274	0.803061
TA200	0.134354	294	29	0.0646259	0.922346
TA206	0.162069	290	28	0.00344828	0.906513
TA21	0.135714	280	36	0.0321429	0.935077
TA22	0.0714286	294	44	0.00680272	0.963058
TA27	0.196918	292	29	0.0376712	0.884234
TA28	0.0853242	293	45	0.00682594	0.957052
TA46	0.184524	252	20	0.00396825	0.874408
TA64	0.0782313	294	29	0.0238095	0.945578
TA71	0.0938567	293	34	0.0273038	0.942794
TA72	0.16609	289	30	0.017301	0.891896
TA76s	0.226481	287	22	0.00348432	0.81699
TAA58	0.0748299	294	42	0.0170068	0.955112
TaaSH	0.108392	286	29	0.020979	0.932814
TR2	0.0881356	295	45	0.861017	0.95455
TR29	0.134021	291	26	0.0206186	0.923201
TR31	0.223729	295	16	0.020339	0.852402
TR43	0.0808081	297	39	0.013468	0.958437
TR7	0.154386	285	22	0.0245614	0.895125
TS84	0.383562	292	12	0.00684932	0.681225
Mean	0.210234	288.771	26.2	0.0433841	0.853777
