# Supplementary material for: Genetic Dissection of Drought and Heat Tolerance in Chickpea through Genome-Wide and Candidate Gene-Based Association Mapping Approaches
Source: PLoS One. 2014 May 6;9(5):e96758. doi: 10.1371/journal.pone.0096758 (PMC4011848; doi:10.1371/journal.pone.0096758)
Supplement: Table S5 — Major allele frequency, gene diversity and PIC content of 1,156 DArT loci used in the study. (XLSX) [file pone.0096758.s006.xlsx]

## Sheet: Table S5
Table S5: Major allele frequency, gene diversity and PIC content of 1157 DArT loci used in the study
Marker	No. of genotypes	No. of alleles	PIC value
cpPb-172413	259	2	0.01
cpPb-171284	287	2	0.00692025
cpPb-171499	287	2	0.00692025
cpPb-171552	287	2	0.00692025
cpPb-171576	287	2	0.00692025
cpPb-171722	287	2	0.00692025
cpPb-171858	287	2	0.00692025
cpPb-171865	287	2	0.00692025
cpPb-172061	287	2	0.00692025
cpPb-171943	286	2	0.00694428
cpPb-172143	286	2	0.00694428
cpPb-172147	286	2	0.00694428
cpPb-172150	286	2	0.00694428
cpPb-171354	285	2	0.00696847
cpPb-171370	285	2	0.00696847
cpPb-171582	285	2	0.00696847
cpPb-171863	285	2	0.00696847
cpPb-172285	285	2	0.00696847
cpPb-171597	284	2	0.00699283
cpPb-172137	284	2	0.00699283
cpPb-172144	284	2	0.00699283
cpPb-172258	284	2	0.00699283
cpPb-172259	284	2	0.00699283
cpPb-171750	283	2	0.00701737
cpPb-172206	283	2	0.00701737
cpPb-172261	283	2	0.00701737
cpPb-172257	281	2	0.00706696
cpPb-172209	279	2	0.00711726
cpPb-172287	274	2	0.00724618
cpPb-172305	274	2	0.00724618
cpPb-172210	271	2	0.00732581
cpPb-171878	270	2	0.00735274
cpPb-172306	269	2	0.00737987
cpPb-172252	268	2	0.0074072
cpPb-171762	253	2	0.00784289
cpPb-172411	234	2	0.00847427
cpPb-172064	228	2	0.00869532
cpPb-172161	227	2	0.00873329
cpPb-171314	287	2	0.0137444
cpPb-171345	287	2	0.0137444
cpPb-171347	287	2	0.0137444
cpPb-171377	287	2	0.0137444
cpPb-171950	287	2	0.0137444
cpPb-171996	287	2	0.0137444
cpPb-171311	287	2	0.0137444
cpPb-171450	287	2	0.0137444
cpPb-171457	287	2	0.0137444
cpPb-171464	287	2	0.0137444
cpPb-171466	287	2	0.0137444
cpPb-171487	287	2	0.0137444
cpPb-171539	287	2	0.0137444
cpPb-171542	287	2	0.0137444
cpPb-171565	287	2	0.0137444
cpPb-171607	287	2	0.0137444
cpPb-171612	287	2	0.0137444
cpPb-171663	287	2	0.0137444
cpPb-171706	287	2	0.0137444
cpPb-171727	287	2	0.0137444
cpPb-171736	287	2	0.0137444
cpPb-171741	287	2	0.0137444
cpPb-171804	287	2	0.0137444
cpPb-171856	287	2	0.0137444
cpPb-171866	287	2	0.0137444
cpPb-171876	287	2	0.0137444
cpPb-171889	287	2	0.0137444
cpPb-171952	287	2	0.0137444
cpPb-171982	287	2	0.0137444
cpPb-171983	287	2	0.0137444
cpPb-172001	287	2	0.0137444
cpPb-172010	287	2	0.0137444
cpPb-172067	287	2	0.0137444
cpPb-171298	286	2	0.0137918
cpPb-171366	286	2	0.0137918
cpPb-171483	286	2	0.0137918
cpPb-171518	286	2	0.0137918
cpPb-171522	286	2	0.0137918
cpPb-171538	286	2	0.0137918
cpPb-171608	286	2	0.0137918
cpPb-171630	286	2	0.0137918
cpPb-171707	286	2	0.0137918
cpPb-171733	286	2	0.0137918
cpPb-171765	286	2	0.0137918
cpPb-171810	286	2	0.0137918
cpPb-171880	286	2	0.0137918
cpPb-171935	286	2	0.0137918
cpPb-171964	286	2	0.0137918
cpPb-171995	286	2	0.0137918
cpPb-172071	286	2	0.0137918
cpPb-172135	286	2	0.0137918
cpPb-172146	286	2	0.0137918
cpPb-171278	285	2	0.0138395
cpPb-171477	285	2	0.0138395
cpPb-171555	285	2	0.0138395
cpPb-171697	285	2	0.0138395
cpPb-171892	285	2	0.0138395
cpPb-171980	285	2	0.0138395
cpPb-172152	285	2	0.0138395
cpPb-172194	285	2	0.0138395
cpPb-172195	285	2	0.0138395
cpPb-172196	285	2	0.0138395
cpPb-171834	284	2	0.0138875
cpPb-172200	284	2	0.0138875
cpPb-172203	284	2	0.0138875
cpPb-172205	284	2	0.0138875
cpPb-171543	283	2	0.0139359
cpPb-172256	283	2	0.0139359
cpPb-171699	281	2	0.0140337
cpPb-172202	280	2	0.0140831
cpPb-172346	280	2	0.0140831
cpPb-172157	278	2	0.0141829
cpPb-171846	274	2	0.014387
cpPb-171336	264	2	0.0149237
cpPb-172159	262	2	0.0150359
cpPb-172215	255	2	0.0154421
cpPb-172406	243	2	0.0161922
cpPb-171271	287	2	0.0204734
cpPb-171285	287	2	0.0204734
cpPb-171289	287	2	0.0204734
cpPb-171328	287	2	0.0204734
cpPb-171338	287	2	0.0204734
cpPb-171355	287	2	0.0204734
cpPb-171368	287	2	0.0204734
cpPb-171419	287	2	0.0204734
cpPb-171476	287	2	0.0204734
cpPb-171481	287	2	0.0204734
cpPb-171495	287	2	0.0204734
cpPb-171498	287	2	0.0204734
cpPb-171531	287	2	0.0204734
cpPb-171535	287	2	0.0204734
cpPb-171547	287	2	0.0204734
cpPb-171564	287	2	0.0204734
cpPb-171566	287	2	0.0204734
cpPb-171574	287	2	0.0204734
cpPb-171586	287	2	0.0204734
cpPb-171590	287	2	0.0204734
cpPb-171592	287	2	0.0204734
cpPb-171594	287	2	0.0204734
cpPb-171602	287	2	0.0204734
cpPb-171617	287	2	0.0204734
cpPb-171634	287	2	0.0204734
cpPb-171636	287	2	0.0204734
cpPb-171642	287	2	0.0204734
cpPb-171649	287	2	0.0204734
cpPb-171652	287	2	0.0204734
cpPb-171659	287	2	0.0204734
cpPb-171671	287	2	0.0204734
cpPb-171687	287	2	0.0204734
cpPb-171704	287	2	0.0204734
cpPb-171708	287	2	0.0204734
cpPb-171710	287	2	0.0204734
cpPb-171713	287	2	0.0204734
cpPb-171719	287	2	0.0204734
cpPb-171720	287	2	0.0204734
cpPb-171744	287	2	0.0204734
cpPb-171757	287	2	0.0204734
cpPb-171758	287	2	0.0204734
cpPb-171760	287	2	0.0204734
cpPb-171768	287	2	0.0204734
cpPb-171811	287	2	0.0204734
cpPb-171816	287	2	0.0204734
cpPb-171826	287	2	0.0204734
cpPb-171832	287	2	0.0204734
cpPb-171838	287	2	0.0204734
cpPb-171849	287	2	0.0204734
cpPb-171868	287	2	0.0204734
cpPb-171882	287	2	0.0204734
cpPb-171883	287	2	0.0204734
cpPb-171890	287	2	0.0204734
cpPb-171891	287	2	0.0204734
cpPb-171896	287	2	0.0204734
cpPb-171898	287	2	0.0204734
cpPb-171927	287	2	0.0204734
cpPb-171928	287	2	0.0204734
cpPb-171931	287	2	0.0204734
cpPb-171939	287	2	0.0204734
cpPb-171944	287	2	0.0204734
cpPb-171958	287	2	0.0204734
cpPb-171970	287	2	0.0204734
cpPb-171977	287	2	0.0204734
cpPb-171992	287	2	0.0204734
cpPb-172000	287	2	0.0204734
cpPb-172006	287	2	0.0204734
cpPb-172016	287	2	0.0204734
cpPb-172029	287	2	0.0204734
cpPb-172033	287	2	0.0204734
cpPb-172039	287	2	0.0204734
cpPb-172041	287	2	0.0204734
cpPb-172043	287	2	0.0204734
cpPb-172046	287	2	0.0204734
cpPb-172051	287	2	0.0204734
cpPb-172055	287	2	0.0204734
cpPb-172066	287	2	0.0204734
cpPb-172034	286	2	0.0205435
cpPb-171274	286	2	0.0205435
cpPb-171280	286	2	0.0205435
cpPb-171301	286	2	0.0205435
cpPb-171305	286	2	0.0205435
cpPb-171333	286	2	0.0205435
cpPb-171353	286	2	0.0205435
cpPb-171385	286	2	0.0205435
cpPb-171432	286	2	0.0205435
cpPb-171453	286	2	0.0205435
cpPb-171490	286	2	0.0205435
cpPb-171492	286	2	0.0205435
cpPb-171507	286	2	0.0205435
cpPb-171545	286	2	0.0205435
cpPb-171585	286	2	0.0205435
cpPb-171603	286	2	0.0205435
cpPb-171627	286	2	0.0205435
cpPb-171635	286	2	0.0205435
cpPb-171638	286	2	0.0205435
cpPb-171669	286	2	0.0205435
cpPb-171672	286	2	0.0205435
cpPb-171683	286	2	0.0205435
cpPb-171709	286	2	0.0205435
cpPb-171739	286	2	0.0205435
cpPb-171766	286	2	0.0205435
cpPb-171767	286	2	0.0205435
cpPb-171829	286	2	0.0205435
cpPb-171848	286	2	0.0205435
cpPb-171901	286	2	0.0205435
cpPb-171941	286	2	0.0205435
cpPb-171965	286	2	0.0205435
cpPb-172057	286	2	0.0205435
cpPb-172065	286	2	0.0205435
cpPb-172139	286	2	0.0205435
cpPb-172141	286	2	0.0205435
cpPb-172151	286	2	0.0205435
cpPb-171279	285	2	0.0206141
cpPb-171473	285	2	0.0206141
cpPb-171474	285	2	0.0206141
cpPb-171491	285	2	0.0206141
cpPb-171606	285	2	0.0206141
cpPb-171623	285	2	0.0206141
cpPb-171666	285	2	0.0206141
cpPb-171715	285	2	0.0206141
cpPb-171738	285	2	0.0206141
cpPb-171775	285	2	0.0206141
cpPb-171827	285	2	0.0206141
cpPb-171981	285	2	0.0206141
cpPb-172024	285	2	0.0206141
cpPb-172140	285	2	0.0206141
cpPb-172201	285	2	0.0206141
cpPb-172204	285	2	0.0206141
cpPb-171819	285	2	0.0206141
cpPb-172005	285	2	0.0206141
cpPb-171318	284	2	0.0206851
cpPb-171327	284	2	0.0206851
cpPb-171546	284	2	0.0206851
cpPb-171560	284	2	0.0206851
cpPb-171569	284	2	0.0206851
cpPb-171698	284	2	0.0206851
cpPb-171702	284	2	0.0206851
cpPb-171703	284	2	0.0206851
cpPb-171831	284	2	0.0206851
cpPb-172207	284	2	0.0206851
cpPb-172345	284	2	0.0206851
cpPb-171295	283	2	0.0207567
cpPb-171362	283	2	0.0207567
cpPb-171737	283	2	0.0207567
cpPb-171797	283	2	0.0207567
cpPb-171860	283	2	0.0207567
cpPb-171919	283	2	0.0207567
cpPb-172145	283	2	0.0207567
cpPb-172197	283	2	0.0207567
cpPb-172260	283	2	0.0207567
cpPb-172286	283	2	0.0207567
cpPb-171732	282	2	0.0208287
cpPb-172021	280	2	0.0209743
cpPb-171784	279	2	0.0210478
cpPb-172155	279	2	0.0210478
cpPb-171835	278	2	0.0211219
cpPb-171888	277	2	0.0211965
cpPb-172156	274	2	0.0214235
cpPb-172160	260	2	0.0225505
cpPb-172313	260	2	0.0225505
cpPb-171578	259	2	0.0226355
cpPb-172191	259	2	0.0226355
cpPb-172362	257	2	0.0228076
cpPb-172158	255	2	0.0229823
cpPb-172361	250	2	0.0234309
cpPb-172214	234	2	0.0249919
cpPb-171310	287	2	0.0271083
cpPb-171326	287	2	0.0271083
cpPb-171331	287	2	0.0271083
cpPb-171334	287	2	0.0271083
cpPb-171378	287	2	0.0271083
cpPb-171405	287	2	0.0271083
cpPb-171440	287	2	0.0271083
cpPb-171454	287	2	0.0271083
cpPb-171467	287	2	0.0271083
cpPb-171493	287	2	0.0271083
cpPb-171514	287	2	0.0271083
cpPb-171515	287	2	0.0271083
cpPb-171529	287	2	0.0271083
cpPb-171556	287	2	0.0271083
cpPb-171648	287	2	0.0271083
cpPb-171664	287	2	0.0271083
cpPb-171670	287	2	0.0271083
cpPb-171677	287	2	0.0271083
cpPb-171679	287	2	0.0271083
cpPb-171690	287	2	0.0271083
cpPb-171700	287	2	0.0271083
cpPb-171716	287	2	0.0271083
cpPb-171717	287	2	0.0271083
cpPb-171772	287	2	0.0271083
cpPb-171850	287	2	0.0271083
cpPb-171867	287	2	0.0271083
cpPb-171895	287	2	0.0271083
cpPb-171904	287	2	0.0271083
cpPb-171913	287	2	0.0271083
cpPb-171916	287	2	0.0271083
cpPb-171945	287	2	0.0271083
cpPb-171955	287	2	0.0271083
cpPb-171974	287	2	0.0271083
cpPb-171979	287	2	0.0271083
cpPb-171988	287	2	0.0271083
cpPb-171998	287	2	0.0271083
cpPb-172003	287	2	0.0271083
cpPb-172007	287	2	0.0271083
cpPb-172015	287	2	0.0271083
cpPb-172017	287	2	0.0271083
cpPb-172028	287	2	0.0271083
cpPb-172038	287	2	0.0271083
cpPb-171287	286	2	0.0272005
cpPb-171309	286	2	0.0272005
cpPb-171460	286	2	0.0272005
cpPb-171469	286	2	0.0272005
cpPb-171497	286	2	0.0272005
cpPb-171504	286	2	0.0272005
cpPb-171553	286	2	0.0272005
cpPb-171559	286	2	0.0272005
cpPb-171561	286	2	0.0272005
cpPb-171609	286	2	0.0272005
cpPb-171625	286	2	0.0272005
cpPb-171633	286	2	0.0272005
cpPb-171640	286	2	0.0272005
cpPb-171689	286	2	0.0272005
cpPb-171763	286	2	0.0272005
cpPb-171791	286	2	0.0272005
cpPb-171910	286	2	0.0272005
cpPb-171959	286	2	0.0272005
cpPb-171968	286	2	0.0272005
cpPb-172009	286	2	0.0272005
cpPb-172011	286	2	0.0272005
cpPb-172018	286	2	0.0272005
cpPb-172219	286	2	0.0272005
cpPb-172231	286	2	0.0272005
cpPb-171335	286	2	0.0272005
cpPb-171401	286	2	0.0272005
cpPb-171337	285	2	0.0272932
cpPb-171407	285	2	0.0272932
cpPb-171472	285	2	0.0272932
cpPb-171601	285	2	0.0272932
cpPb-171604	285	2	0.0272932
cpPb-171620	285	2	0.0272932
cpPb-171628	285	2	0.0272932
cpPb-171774	285	2	0.0272932
cpPb-171822	285	2	0.0272932
cpPb-171881	285	2	0.0272932
cpPb-171921	285	2	0.0272932
cpPb-171966	285	2	0.0272932
cpPb-172076	285	2	0.0272932
cpPb-172208	285	2	0.0272932
cpPb-172276	285	2	0.0272932
cpPb-171403	284	2	0.0273866
cpPb-171873	284	2	0.0273866
cpPb-172002	284	2	0.0273866
cpPb-172050	284	2	0.0273866
cpPb-171682	283	2	0.0274807
cpPb-172023	283	2	0.0274807
cpPb-172110	283	2	0.0274807
cpPb-172142	283	2	0.0274807
cpPb-172198	283	2	0.0274807
cpPb-171521	282	2	0.0275753
cpPb-172353	280	2	0.0277667
cpPb-172262	279	2	0.0278633
cpPb-172211	277	2	0.0280587
cpPb-172153	276	2	0.0281574
cpPb-171330	275	2	0.0282568
cpPb-171773	275	2	0.0282568
cpPb-171746	274	2	0.028357
cpPb-171824	270	2	0.0287646
cpPb-171972	269	2	0.0288684
cpPb-172326	268	2	0.0289729
cpPb-172042	266	2	0.0291842
cpPb-172360	263	2	0.0295069
cpPb-171272	253	2	0.0306364
cpPb-171290	253	2	0.0306364
cpPb-172373	250	2	0.0309923
cpPb-172350	249	2	0.0311127
cpPb-171297	287	2	0.0336501
cpPb-171339	287	2	0.0336501
cpPb-171361	287	2	0.0336501
cpPb-171382	287	2	0.0336501
cpPb-171392	287	2	0.0336501
cpPb-171399	287	2	0.0336501
cpPb-171402	287	2	0.0336501
cpPb-171409	287	2	0.0336501
cpPb-171423	287	2	0.0336501
cpPb-171436	287	2	0.0336501
cpPb-171443	287	2	0.0336501
cpPb-171446	287	2	0.0336501
cpPb-171452	287	2	0.0336501
cpPb-171494	287	2	0.0336501
cpPb-171505	287	2	0.0336501
cpPb-171508	287	2	0.0336501
cpPb-171530	287	2	0.0336501
cpPb-171533	287	2	0.0336501
cpPb-171534	287	2	0.0336501
cpPb-171540	287	2	0.0336501
cpPb-171588	287	2	0.0336501
cpPb-171598	287	2	0.0336501
cpPb-171619	287	2	0.0336501
cpPb-171624	287	2	0.0336501
cpPb-171626	287	2	0.0336501
cpPb-171629	287	2	0.0336501
cpPb-171658	287	2	0.0336501
cpPb-171662	287	2	0.0336501
cpPb-171665	287	2	0.0336501
cpPb-171691	287	2	0.0336501
cpPb-171693	287	2	0.0336501
cpPb-171701	287	2	0.0336501
cpPb-171711	287	2	0.0336501
cpPb-171724	287	2	0.0336501
cpPb-171754	287	2	0.0336501
cpPb-171777	287	2	0.0336501
cpPb-171790	287	2	0.0336501
cpPb-171793	287	2	0.0336501
cpPb-171794	287	2	0.0336501
cpPb-171795	287	2	0.0336501
cpPb-171799	287	2	0.0336501
cpPb-171808	287	2	0.0336501
cpPb-171817	287	2	0.0336501
cpPb-171821	287	2	0.0336501
cpPb-171840	287	2	0.0336501
cpPb-171853	287	2	0.0336501
cpPb-171864	287	2	0.0336501
cpPb-171885	287	2	0.0336501
cpPb-171887	287	2	0.0336501
cpPb-171899	287	2	0.0336501
cpPb-171906	287	2	0.0336501
cpPb-171908	287	2	0.0336501
cpPb-171920	287	2	0.0336501
cpPb-171938	287	2	0.0336501
cpPb-171947	287	2	0.0336501
cpPb-171984	287	2	0.0336501
cpPb-171987	287	2	0.0336501
cpPb-171994	287	2	0.0336501
cpPb-172004	287	2	0.0336501
cpPb-172013	287	2	0.0336501
cpPb-172026	287	2	0.0336501
cpPb-172035	287	2	0.0336501
cpPb-172036	287	2	0.0336501
cpPb-172044	287	2	0.0336501
cpPb-172047	287	2	0.0336501
cpPb-172059	287	2	0.0336501
cpPb-172060	287	2	0.0336501
cpPb-172062	287	2	0.0336501
cpPb-172070	287	2	0.0336501
cpPb-171276	229	2	0.0337352
cpPb-171281	286	2	0.0337637
cpPb-171323	286	2	0.0337637
cpPb-171352	286	2	0.0337637
cpPb-171367	286	2	0.0337637
cpPb-171371	286	2	0.0337637
cpPb-171380	286	2	0.0337637
cpPb-171383	286	2	0.0337637
cpPb-171406	286	2	0.0337637
cpPb-171413	286	2	0.0337637
cpPb-171420	286	2	0.0337637
cpPb-171428	286	2	0.0337637
cpPb-171455	286	2	0.0337637
cpPb-171523	286	2	0.0337637
cpPb-171551	286	2	0.0337637
cpPb-171579	286	2	0.0337637
cpPb-171618	286	2	0.0337637
cpPb-171639	286	2	0.0337637
cpPb-171676	286	2	0.0337637
cpPb-171748	286	2	0.0337637
cpPb-171759	286	2	0.0337637
cpPb-171801	286	2	0.0337637
cpPb-171844	286	2	0.0337637
cpPb-171879	286	2	0.0337637
cpPb-171884	286	2	0.0337637
cpPb-171909	286	2	0.0337637
cpPb-171917	286	2	0.0337637
cpPb-171922	286	2	0.0337637
cpPb-171925	286	2	0.0337637
cpPb-171946	286	2	0.0337637
cpPb-172012	286	2	0.0337637
cpPb-172014	286	2	0.0337637
cpPb-172032	286	2	0.0337637
cpPb-172037	286	2	0.0337637
cpPb-172040	286	2	0.0337637
cpPb-172109	286	2	0.0337637
cpPb-172138	286	2	0.0337637
cpPb-171282	285	2	0.033878
cpPb-171319	285	2	0.033878
cpPb-171340	285	2	0.033878
cpPb-171363	285	2	0.033878
cpPb-171374	285	2	0.033878
cpPb-171393	285	2	0.033878
cpPb-171400	285	2	0.033878
cpPb-171410	285	2	0.033878
cpPb-171434	285	2	0.033878
cpPb-171435	285	2	0.033878
cpPb-171437	285	2	0.033878
cpPb-171465	285	2	0.033878
cpPb-171524	285	2	0.033878
cpPb-171605	285	2	0.033878
cpPb-171616	285	2	0.033878
cpPb-171647	285	2	0.033878
cpPb-171694	285	2	0.033878
cpPb-171734	285	2	0.033878
cpPb-171782	285	2	0.033878
cpPb-171803	285	2	0.033878
cpPb-171812	285	2	0.033878
cpPb-171869	285	2	0.033878
cpPb-172068	285	2	0.033878
cpPb-172077	285	2	0.033878
cpPb-172148	285	2	0.033878
cpPb-172199	285	2	0.033878
cpPb-171270	284	2	0.0339931
cpPb-171365	284	2	0.0339931
cpPb-171372	284	2	0.0339931
cpPb-171421	284	2	0.0339931
cpPb-171424	284	2	0.0339931
cpPb-171425	284	2	0.0339931
cpPb-171426	284	2	0.0339931
cpPb-171445	284	2	0.0339931
cpPb-171660	284	2	0.0339931
cpPb-171792	284	2	0.0339931
cpPb-172049	284	2	0.0339931
cpPb-171796	283	2	0.0341089
cpPb-172154	283	2	0.0341089
cpPb-172175	283	2	0.0341089
cpPb-172177	283	2	0.0341089
cpPb-171600	282	2	0.0342256
cpPb-171802	282	2	0.0342256
cpPb-172133	282	2	0.0342256
cpPb-171358	281	2	0.0343431
cpPb-171587	281	2	0.0343431
cpPb-172176	281	2	0.0343431
cpPb-172192	281	2	0.0343431
cpPb-172224	280	2	0.0344613
cpPb-171830	268	2	0.0359469
cpPb-171932	267	2	0.0360765
cpPb-171978	267	2	0.0360765
cpPb-171934	262	2	0.0367387
cpPb-172363	247	2	0.0388796
cpPb-171360	287	2	0.0400998
cpPb-171509	287	2	0.0400998
cpPb-171549	287	2	0.0400998
cpPb-171562	287	2	0.0400998
cpPb-171747	287	2	0.0400998
cpPb-171755	287	2	0.0400998
cpPb-171900	287	2	0.0400998
cpPb-171924	287	2	0.0400998
cpPb-171957	287	2	0.0400998
cpPb-171997	287	2	0.0400998
cpPb-172008	287	2	0.0400998
cpPb-172053	287	2	0.0400998
cpPb-171456	286	2	0.0402341
cpPb-171557	286	2	0.0402341
cpPb-171570	286	2	0.0402341
cpPb-171589	286	2	0.0402341
cpPb-171685	286	2	0.0402341
cpPb-171847	286	2	0.0402341
cpPb-171871	286	2	0.0402341
cpPb-171912	286	2	0.0402341
cpPb-171951	286	2	0.0402341
cpPb-172118	286	2	0.0402341
cpPb-172149	286	2	0.0402341
cpPb-171275	285	2	0.0403693
cpPb-171771	285	2	0.0403693
cpPb-171942	285	2	0.0403693
cpPb-172090	285	2	0.0403693
cpPb-171433	284	2	0.0405055
cpPb-171778	284	2	0.0405055
cpPb-172136	284	2	0.0405055
cpPb-172193	284	2	0.0405055
cpPb-171315	282	2	0.0407805
cpPb-171696	282	2	0.0407805
cpPb-171975	281	2	0.0409195
cpPb-172238	281	2	0.0409195
cpPb-172369	279	2	0.0412002
cpPb-172420	279	2	0.0412002
cpPb-172296	265	2	0.0432784
cpPb-171375	287	2	0.0464583
cpPb-171684	287	2	0.0464583
cpPb-171475	286	2	0.0466128
cpPb-171512	286	2	0.0466128
cpPb-171526	286	2	0.0466128
cpPb-171646	286	2	0.0466128
cpPb-171718	286	2	0.0466128
cpPb-171937	285	2	0.0467683
cpPb-172027	285	2	0.0467683
cpPb-172119	285	2	0.0467683
cpPb-171461	284	2	0.0469249
cpPb-171468	284	2	0.0469249
cpPb-171470	284	2	0.0469249
cpPb-171479	284	2	0.0469249
cpPb-172349	284	2	0.0469249
cpPb-171501	283	2	0.0470825
cpPb-171584	282	2	0.0472411
cpPb-171317	279	2	0.0477236
cpPb-172382	278	2	0.0478867
cpPb-172282	272	2	0.0488887
cpPb-171751	262	2	0.0506551
cpPb-171513	287	2	0.0527266
cpPb-171611	287	2	0.0527266
cpPb-171851	287	2	0.0527266
cpPb-171857	287	2	0.0527266
cpPb-171862	287	2	0.0527266
cpPb-171960	287	2	0.0527266
cpPb-171961	287	2	0.0527266
cpPb-172025	287	2	0.0527266
cpPb-171312	286	2	0.0529006
cpPb-171488	286	2	0.0529006
cpPb-171596	286	2	0.0529006
cpPb-171780	286	2	0.0529006
cpPb-171872	286	2	0.0529006
cpPb-172123	286	2	0.0529006
cpPb-171632	285	2	0.0530758
cpPb-171886	285	2	0.0530758
cpPb-171915	285	2	0.0530758
cpPb-172230	283	2	0.0534297
cpPb-171681	282	2	0.0536085
cpPb-171343	281	2	0.0537884
cpPb-172304	274	2	0.0550824
cpPb-171828	266	2	0.0566395
cpPb-171656	287	2	0.0589057
cpPb-172083	284	2	0.0594885
cpPb-171344	282	2	0.0598835
cpPb-172330	266	2	0.0632424
cpPb-172368	264	2	0.0636888
cpPb-171350	287	2	0.0649965
cpPb-171348	286	2	0.0652079
cpPb-172216	255	2	0.0657783
cpPb-172242	253	2	0.0662613
cpPb-171714	272	2	0.068318
cpPb-172404	236	2	0.0706715
cpPb-171321	287	2	0.071
cpPb-171953	287	2	0.071
cpPb-171976	287	2	0.071
cpPb-171567	285	2	0.0714598
cpPb-172082	285	2	0.0714598
cpPb-172104	285	2	0.0714598
cpPb-171316	283	2	0.0719256
cpPb-172318	268	2	0.0756218
cpPb-171277	287	2	0.076917
cpPb-171364	287	2	0.076917
cpPb-171427	287	2	0.076917
cpPb-171563	287	2	0.076917
cpPb-171914	287	2	0.076917
cpPb-171936	287	2	0.076917
cpPb-171615	263	2	0.0769394
cpPb-171541	286	2	0.0771634
cpPb-171313	285	2	0.0774114
cpPb-171645	284	2	0.077661
cpPb-172058	283	2	0.0779122
cpPb-172072	283	2	0.0779122
cpPb-171422	277	2	0.0794538
cpPb-172340	273	2	0.0805158
cpPb-172336	250	2	0.0805892
cpPb-171550	272	2	0.0807857
cpPb-171749	265	2	0.0827268
cpPb-171571	286	2	0.0830117
cpPb-171940	286	2	0.0830117
cpPb-171519	284	2	0.0835429
cpPb-171573	278	2	0.0851777
cpPb-172379	234	2	0.0855836
cpPb-171273	287	2	0.0884958
cpPb-171451	287	2	0.0884958
cpPb-171462	287	2	0.0884958
cpPb-171480	287	2	0.0884958
cpPb-171482	287	2	0.0884958
cpPb-171510	287	2	0.0884958
cpPb-171537	287	2	0.0884958
cpPb-171580	287	2	0.0884958
cpPb-171591	287	2	0.0884958
cpPb-171637	287	2	0.0884958
cpPb-171692	287	2	0.0884958
cpPb-171723	287	2	0.0884958
cpPb-171729	287	2	0.0884958
cpPb-171798	287	2	0.0884958
cpPb-171823	287	2	0.0884958
cpPb-171852	287	2	0.0884958
cpPb-171902	287	2	0.0884958
cpPb-171484	286	2	0.088775
cpPb-171599	286	2	0.088775
cpPb-171674	286	2	0.088775
cpPb-171721	286	2	0.088775
cpPb-171870	286	2	0.088775
cpPb-172052	286	2	0.088775
cpPb-171929	265	2	0.0889477
cpPb-171789	285	2	0.0890559
cpPb-171825	285	2	0.0890559
cpPb-171299	284	2	0.0893386
cpPb-171595	284	2	0.0893386
cpPb-171294	283	2	0.0896231
cpPb-172415	262	2	0.0898652
cpPb-171756	281	2	0.0901975
cpPb-172019	278	2	0.091073
cpPb-171486	287	2	0.0941593
cpPb-171836	287	2	0.0941593
cpPb-172099	286	2	0.0944541
cpPb-172089	280	2	0.0962618
cpPb-171678	274	2	0.0981395
cpPb-171485	287	2	0.0997401
cpPb-171496	287	2	0.0997401
cpPb-171511	287	2	0.0997401
cpPb-171680	287	2	0.0997401
cpPb-171781	287	2	0.0997401
cpPb-171805	287	2	0.0997401
cpPb-171954	287	2	0.0997401
cpPb-171963	287	2	0.0997401
cpPb-171558	286	2	0.10005
cpPb-171568	285	2	0.100362
cpPb-171613	285	2	0.100362
cpPb-171787	285	2	0.100362
cpPb-172254	259	2	0.103168
cpPb-171933	273	2	0.104258
cpPb-172085	286	2	0.105563
cpPb-172098	286	2	0.105563
cpPb-172275	278	2	0.108231
cpPb-172366	261	2	0.108467
cpPb-171324	276	2	0.108919
cpPb-171528	287	2	0.110657
cpPb-171962	287	2	0.110657
cpPb-171308	270	2	0.111036
cpPb-172246	263	2	0.11361
Mean	279.921	1.99827	0.113844
cpPb-171800	284	2	0.117057
cpPb-172247	265	2	0.118605
cpPb-171520	287	2	0.121255
cpPb-171373	286	2	0.121619
cpPb-171532	286	2	0.121619
cpPb-171544	286	2	0.121619
cpPb-171650	286	2	0.121619
cpPb-171837	286	2	0.121619
cpPb-171859	286	2	0.121619
cpPb-171875	286	2	0.121619
cpPb-171986	286	2	0.121619
cpPb-172162	285	2	0.121986
cpPb-171753	283	2	0.122727
cpPb-171651	287	2	0.126435
cpPb-171654	287	2	0.126435
cpPb-172396	255	2	0.128406
cpPb-171695	241	2	0.128668
cpPb-172397	253	2	0.129269
cpPb-171614	266	2	0.129399
cpPb-171786	279	2	0.129518
cpPb-171293	287	2	0.131539
cpPb-171304	287	2	0.131539
cpPb-171351	287	2	0.131539
cpPb-171735	287	2	0.131539
cpPb-171905	287	2	0.131539
cpPb-171525	285	2	0.13232
cpPb-171948	285	2	0.13232
cpPb-171655	284	2	0.132714
cpPb-172394	241	2	0.134697
cpPb-171815	286	2	0.136967
cpPb-172239	277	2	0.140682
cpPb-171675	286	2	0.141929
cpPb-172237	284	2	0.14276
cpPb-171447	265	2	0.145955
cpPb-172102	283	2	0.148099
cpPb-172120	282	2	0.148531
cpPb-172129	282	2	0.148531
cpPb-172399	248	2	0.14861
cpPb-171329	280	2	0.149404
cpPb-172220	280	2	0.149404
cpPb-172302	268	2	0.14977
cpPb-171296	287	2	0.151196
cpPb-171306	287	2	0.151196
cpPb-171376	287	2	0.151196
cpPb-171449	287	2	0.151196
cpPb-171478	287	2	0.151196
cpPb-171506	287	2	0.151196
cpPb-171575	287	2	0.151196
cpPb-171653	287	2	0.151196
cpPb-171667	287	2	0.151196
cpPb-171725	287	2	0.151196
cpPb-171752	287	2	0.151196
cpPb-171785	287	2	0.151196
cpPb-171806	287	2	0.151196
cpPb-171839	287	2	0.151196
cpPb-171911	287	2	0.151196
cpPb-172069	287	2	0.151196
cpPb-171303	285	2	0.152064
cpPb-171788	285	2	0.152064
cpPb-171907	285	2	0.152064
cpPb-171742	274	2	0.152082
cpPb-172221	274	2	0.152082
cpPb-172407	271	2	0.153456
cpPb-172251	249	2	0.153617
cpPb-172168	280	2	0.154278
cpPb-172132	279	2	0.154729
cpPb-171307	287	2	0.155925
cpPb-171320	287	2	0.155925
cpPb-171357	287	2	0.155925
cpPb-171379	287	2	0.155925
cpPb-171463	287	2	0.155925
cpPb-171471	287	2	0.155925
cpPb-171517	287	2	0.155925
cpPb-171548	287	2	0.155925
cpPb-171731	287	2	0.155925
cpPb-171745	287	2	0.155925
cpPb-171458	286	2	0.156368
cpPb-171712	286	2	0.156368
cpPb-171776	286	2	0.156368
cpPb-171429	285	2	0.156813
cpPb-172020	285	2	0.156813
cpPb-172095	285	2	0.156813
cpPb-172320	273	2	0.157486
cpPb-172402	251	2	0.157994
cpPb-172395	249	2	0.15902
cpPb-172232	277	2	0.160466
cpPb-171325	287	2	0.160583
cpPb-171903	286	2	0.161035
cpPb-172269	265	2	0.161314
cpPb-172386	274	2	0.161878
cpPb-172264	280	2	0.1638
cpPb-172312	270	2	0.1638
cpPb-172236	279	2	0.16427
cpPb-171516	278	2	0.164742
cpPb-172367	263	2	0.167271
cpPb-172371	278	2	0.169409
cpPb-172103	280	2	0.173024
cpPb-172250	250	2	0.174111
cpPb-172322	250	2	0.174111
cpPb-172321	258	2	0.174777
cpPb-172253	248	2	0.175211
cpPb-172324	246	2	0.176325
cpPb-171668	282	2	0.176542
cpPb-171438	286	2	0.17899
cpPb-172422	268	2	0.179055
cpPb-171404	284	2	0.179968
cpPb-171441	287	2	0.182812
cpPb-171893	287	2	0.182812
cpPb-172073	285	2	0.1838
cpPb-172075	285	2	0.1838
cpPb-172084	285	2	0.1838
cpPb-172087	285	2	0.1838
cpPb-171292	276	2	0.183987
cpPb-171386	283	2	0.184799
cpPb-172357	248	2	0.185197
cpPb-171842	281	2	0.185807
cpPb-172235	285	2	0.188055
cpPb-171769	286	2	0.191733
cpPb-171448	285	2	0.192241
cpPb-172423	260	2	0.192561
cpPb-172380	267	2	0.193173
cpPb-172130	275	2	0.193221
cpPb-172189	275	2	0.193221
cpPb-172317	274	2	0.193753
cpPb-171384	287	2	0.195334
cpPb-172347	263	2	0.195381
cpPb-171369	286	2	0.195847
cpPb-172274	278	2	0.195876
cpPb-172265	270	2	0.200192
cpPb-172418	262	2	0.200354
cpPb-172273	277	2	0.200575
cpPb-171621	284	2	0.200939
cpPb-172398	245	2	0.201317
cpPb-171583	283	2	0.201465
cpPb-172245	267	2	0.201858
cpPb-172329	259	2	0.202072
cpPb-171302	279	2	0.203595
cpPb-172355	256	2	0.203817
cpPb-171688	286	2	0.203879
cpPb-171726	286	2	0.203879
cpPb-171926	286	2	0.203879
cpPb-171949	286	2	0.203879
cpPb-171985	286	2	0.203879
cpPb-172031	286	2	0.203879
cpPb-172045	286	2	0.203879
cpPb-172054	286	2	0.203879
cpPb-172096	286	2	0.203879
cpPb-172165	270	2	0.204405
cpPb-172359	247	2	0.204709
cpPb-172316	268	2	0.205524
cpPb-172107	280	2	0.207075
cpPb-171610	287	2	0.207269
cpPb-172284	272	2	0.207426
cpPb-172106	279	2	0.207617
cpPb-172127	279	2	0.207617
cpPb-171861	286	2	0.207798
cpPb-172392	264	2	0.207798
cpPb-172183	271	2	0.207985
cpPb-172311	271	2	0.207985
cpPb-171841	285	2	0.20833
cpPb-172354	263	2	0.208374
cpPb-171728	277	2	0.208709
cpPb-171761	284	2	0.208864
cpPb-172124	284	2	0.208864
cpPb-172288	267	2	0.210247
cpPb-172267	266	2	0.210819
cpPb-172327	266	2	0.210819
cpPb-172190	276	2	0.213229
cpPb-172125	283	2	0.213271
cpPb-172181	282	2	0.213815
cpPb-172307	232	2	0.214245
cpPb-172298	267	2	0.214333
cpPb-171743	281	2	0.214361
cpPb-172163	284	2	0.216533
cpPb-172100	283	2	0.217078
cpPb-172412	254	2	0.217924
cpPb-172424	254	2	0.217924
cpPb-171833	281	2	0.218177
cpPb-171730	267	2	0.218347
cpPb-172331	239	2	0.218747
cpPb-172393	266	2	0.21893
cpPb-172400	238	2	0.219398
cpPb-171999	277	2	0.220407
cpPb-172426	269	2	0.221126
cpPb-172356	273	2	0.222678
cpPb-172310	253	2	0.222694
cpPb-172131	286	2	0.222852
cpPb-171387	284	2	0.223952
cpPb-172226	264	2	0.224062
cpPb-172186	283	2	0.224505
cpPb-172291	268	2	0.225579
cpPb-172389	268	2	0.225579
cpPb-172178	273	2	0.226463
cpPb-172301	246	2	0.227102
cpPb-172348	265	2	0.227353
cpPb-172213	245	2	0.227745
cpPb-172121	284	2	0.231127
cpPb-172280	276	2	0.232096
cpPb-171807	268	2	0.233118
cpPb-172093	265	2	0.234913
cpPb-172170	269	2	0.236192
cpPb-172294	268	2	0.236788
cpPb-171398	286	2	0.23694
cpPb-171459	286	2	0.23694
cpPb-171503	286	2	0.23694
cpPb-171536	286	2	0.23694
cpPb-171673	286	2	0.23694
cpPb-171874	286	2	0.23694
cpPb-171969	286	2	0.23694
cpPb-171973	286	2	0.23694
cpPb-171288	285	2	0.237501
cpPb-171349	285	2	0.237501
cpPb-171854	284	2	0.238064
cpPb-171894	284	2	0.238064
cpPb-172266	276	2	0.239198
cpPb-171686	280	2	0.240341
cpPb-171577	277	2	0.242073
cpPb-172370	270	2	0.242732
cpPb-171843	287	2	0.243074
cpPb-171622	286	2	0.243636
cpPb-172343	262	2	0.244038
cpPb-171291	279	2	0.244308
cpPb-171971	278	2	0.244887
cpPb-172092	272	2	0.245011
cpPb-171430	277	2	0.245469
cpPb-172425	270	2	0.246204
cpPb-172166	275	2	0.246641
cpPb-172300	275	2	0.246641
cpPb-171283	274	2	0.24723
cpPb-171359	284	2	0.248036
cpPb-172115	284	2	0.248036
cpPb-172022	278	2	0.248222
cpPb-172101	269	2	0.250214
cpPb-171993	274	2	0.250572
cpPb-172086	274	2	0.250572
cpPb-172048	284	2	0.251247
cpPb-172243	256	2	0.251346
cpPb-171342	277	2	0.252084
cpPb-172164	260	2	0.252321
cpPb-171923	283	2	0.254976
cpPb-172056	271	2	0.255645
cpPb-171855	275	2	0.256483
cpPb-172338	248	2	0.256509
cpPb-172122	279	2	0.257294
cpPb-172126	282	2	0.258655
cpPb-172074	276	2	0.259056
cpPb-172403	249	2	0.259358
cpPb-172271	280	2	0.259815
cpPb-172381	279	2	0.260399
cpPb-172114	273	2	0.260838
cpPb-172105	276	2	0.262162
cpPb-172080	259	2	0.263028
cpPb-172414	248	2	0.263448
cpPb-172352	263	2	0.263758
cpPb-172385	263	2	0.263758
cpPb-172405	239	2	0.266045
cpPb-172290	278	2	0.267029
cpPb-172278	271	2	0.268197
cpPb-171356	286	2	0.271066
cpPb-171527	285	2	0.271638
cpPb-172383	249	2	0.272684
cpPb-172263	244	2	0.272763
cpPb-171341	286	2	0.273854
cpPb-171705	286	2	0.276592
cpPb-172097	262	2	0.276695
cpPb-171286	287	2	0.278713
cpPb-171641	287	2	0.278713
cpPb-171779	287	2	0.278713
cpPb-171820	287	2	0.278713
cpPb-172173	266	2	0.28004
cpPb-171967	255	2	0.281097
cpPb-171930	287	2	0.281354
cpPb-172180	268	2	0.281647
cpPb-171813	286	2	0.28192
cpPb-171897	286	2	0.28192
cpPb-172030	286	2	0.28192
cpPb-172248	267	2	0.282253
cpPb-172117	284	2	0.283058
cpPb-172187	270	2	0.288598
cpPb-171417	286	2	0.289555
cpPb-172281	263	2	0.292817
cpPb-172401	248	2	0.294143
cpPb-172314	274	2	0.296414
cpPb-172184	265	2	0.296755
cpPb-172372	251	2	0.300244
cpPb-171770	275	2	0.300639
cpPb-172375	259	2	0.307663
cpPb-172188	282	2	0.307963
cpPb-172088	285	2	0.30846
cpPb-171814	287	2	0.309481
cpPb-171593	286	2	0.312078
cpPb-171661	285	2	0.312613
cpPb-172416	243	2	0.312738
cpPb-171657	287	2	0.313565
cpPb-171322	286	2	0.314096
cpPb-171644	286	2	0.314096
cpPb-171845	270	2	0.314627
cpPb-171581	287	2	0.315547
cpPb-171783	287	2	0.315547
cpPb-172341	252	2	0.316415
cpPb-172293	274	2	0.316544
cpPb-172225	266	2	0.31688
cpPb-172167	277	2	0.316925
cpPb-172116	278	2	0.318369
cpPb-172289	273	2	0.3191
cpPb-172364	273	2	0.3191
cpPb-172409	261	2	0.321754
cpPb-171643	281	2	0.322511
cpPb-171631	285	2	0.325876
cpPb-172063	285	2	0.325876
cpPb-171332	273	2	0.326702
cpPb-172249	252	2	0.326853
cpPb-172128	272	2	0.327228
cpPb-171502	274	2	0.327978
cpPb-172113	269	2	0.328808
cpPb-171818	283	2	0.331964
cpPb-171572	282	2	0.334067
cpPb-172094	282	2	0.334067
cpPb-172358	245	2	0.334586
cpPb-172376	251	2	0.334875
cpPb-172408	262	2	0.335927
cpPb-172079	282	2	0.337182
cpPb-171764	238	2	0.338485
cpPb-172303	248	2	0.339907
cpPb-172217	261	2	0.341244
cpPb-171809	245	2	0.341488
cpPb-172233	275	2	0.343385
cpPb-172339	262	2	0.347981
cpPb-172421	241	2	0.348177
cpPb-172244	279	2	0.348266
cpPb-172391	269	2	0.348792
cpPb-172328	264	2	0.350989
cpPb-172323	247	2	0.352209
cpPb-172240	260	2	0.352726
cpPb-172299	243	2	0.35403
cpPb-172365	266	2	0.354903
cpPb-172337	227	2	0.355002
cpPb-171877	282	2	0.355142
cpPb-172241	265	2	0.355309
cpPb-172419	262	2	0.356517
cpPb-172378	253	2	0.356853
cpPb-172384	263	2	0.358249
cpPb-172315	269	2	0.360911
cpPb-172332	270	2	0.36147
cpPb-172134	266	2	0.361957
cpPb-171346	271	2	0.362012
cpPb-172272	268	2	0.362155
cpPb-172279	270	2	0.362349
cpPb-172229	277	2	0.362582
cpPb-172174	263	2	0.362981
cpPb-171989	273	2	0.363051
cpPb-171991	273	2	0.363051
cpPb-172308	270	2	0.364014
cpPb-171990	275	2	0.364029
cpPb-172171	277	2	0.36419
cpPb-172334	248	2	0.364632
cpPb-172377	245	2	0.366424
cpPb-172342	249	2	0.366701
cpPb-171388	268	2	0.366852
cpPb-172319	243	2	0.367049
cpPb-172234	282	2	0.367652
cpPb-172410	241	2	0.36766
cpPb-172091	279	2	0.367805
cpPb-172277	262	2	0.36785
cpPb-172292	262	2	0.36785
cpPb-172179	283	2	0.368009
cpPb-172325	242	2	0.368077
cpPb-171439	280	2	0.368161
cpPb-172333	268	2	0.36817
cpPb-171918	284	2	0.368355
cpPb-171414	286	2	0.368449
cpPb-172218	259	2	0.368657
cpPb-171390	287	2	0.368778
cpPb-171391	287	2	0.368778
cpPb-171395	287	2	0.368778
cpPb-171397	287	2	0.368778
cpPb-171412	287	2	0.368778
cpPb-171418	287	2	0.368778
cpPb-171431	287	2	0.368778
cpPb-171444	287	2	0.368778
cpPb-172111	287	2	0.368778
cpPb-171396	286	2	0.369013
cpPb-171411	286	2	0.369013
cpPb-171442	286	2	0.369013
cpPb-171416	285	2	0.369244
cpPb-172078	285	2	0.369244
cpPb-172227	280	2	0.369312
cpPb-171394	284	2	0.369473
cpPb-172172	284	2	0.369473
cpPb-172228	284	2	0.369473
cpPb-171381	283	2	0.369698
cpPb-172222	281	2	0.370138
cpPb-171300	268	2	0.370448
cpPb-171500	286	2	0.371008
cpPb-171956	286	2	0.371008
cpPb-172270	274	2	0.371121
cpPb-172295	255	2	0.371278
cpPb-172335	252	2	0.371432
cpPb-172387	272	2	0.371516
cpPb-171489	283	2	0.371578
cpPb-172112	278	2	0.371666
cpPb-171415	277	2	0.371849
cpPb-172374	274	2	0.372376
cpPb-172297	264	2	0.372563
cpPb-172255	270	2	0.373017
cpPb-172417	274	2	0.373383
cpPb-172185	277	2	0.373559
cpPb-172081	276	2	0.373684
cpPb-172390	262	2	0.373817
cpPb-171554	285	2	0.373886
cpPb-171389	244	2	0.373923
cpPb-172182	279	2	0.374457
cpPb-171740	287	2	0.374632
cpPb-172268	284	2	0.37469
cpPb-172344	269	2	0.374831
cpPb-172388	263	2	0.37491
cpPb-172169	265	2	0.374911
cpPb-172309	273	2	0.374916
cpPb-172108	276	2	0.374947
cpPb-171408	272	2	0.374986
cpPb-172283	276	2	0.374987
cpPb-172223	276	2	0.375
cpPb-172351	264	2	0.375
