# Supplementary material for: Genetic Dissection of Drought and Heat Tolerance in Chickpea through Genome-Wide and Candidate Gene-Based Association Mapping Approaches
Source: PLoS One. 2014 May 6;9(5):e96758. doi: 10.1371/journal.pone.0096758 (PMC4011848; doi:10.1371/journal.pone.0096758)
Supplement: Table S6 — Number of alleles and PIC values of 381 SNP markers used in the study. (XLSX) [file pone.0096758.s007.xlsx]

## Sheet: Table S6
Table S6: Number of alleles and PIC values of 381 SNP markers used in the study
Marker	No. of alleles	PIC value
Ca1C30552	2	0.00662237
Ca1C38043	2	0.00662237
Ca1C40614	2	0.00662237
Tp6857294	2	0.00662237
AGL21	2	0.00664437
Ca1C39200	2	0.00664437
Ca1C5750	2	0.00664437
Ca1S165993_3667_2471	2	0.00664437
Ca_TOG908346_1_002_00001_Sep08	2	0.00664437
Ca1C17504	2	0.00664437
Ca1C21339	2	0.00664437
Ca1C5228	2	0.00664437
Ca1C80	2	0.00664437
Ca1S242954_2359_3076	2	0.00664437
Ca2C34020	2	0.00664437
AGL19	2	0.00666652
Ca_TOG901743_1_002_00001_Sep08	2	0.00666652
Ca1C11179	2	0.00666652
Ca1C16576	2	0.00666652
Ca1C17833	2	0.00666652
Ca1C21204	2	0.00666652
Ca1C22930	2	0.00666652
Ca1C24504	2	0.00666652
Ca1C27220	2	0.00666652
Ca1C32353	2	0.00666652
Ca1C9622	2	0.00666652
Ca1S128003_2872_3421	2	0.00666652
Ca1S149737_4007_1642	2	0.00666652
Ca1S208783_3007_2289	2	0.00666652
Ca1S334209_1190_3616	2	0.00666652
TC101057	2	0.00666652
AGL8	2	0.00668881
Ca_TOG894755_2_002_00001_Sep08	2	0.00668881
Ca_TOG896936_2_002_00001_Sep08	2	0.00668881
Ca_TOG901015_1_002_00001_Sep08	2	0.00668881
Ca1C14372	2	0.00668881
Ca1C24070	2	0.00668881
Ca1C38490	2	0.00668881
Ca1C38625	2	0.00668881
Ca1C42601	2	0.00668881
Ca1C43003	2	0.00668881
Ca1C43008	2	0.00668881
Ca1C45075	2	0.00668881
Ca1C45166	2	0.00668881
Ca1C5768	2	0.00668881
Ca1S044284_1506_1559	2	0.00668881
Ca1S101534_3996_1528	2	0.00668881
Ca1S254586_1099_1794	2	0.00668881
Ca1S360643_1801_1988	2	0.00668881
Ca_TOG898078_1_002_00001_Sep08	2	0.00671126
Ca1C16308	2	0.00671126
Ca1C2505	2	0.00671126
Ca1C25612	2	0.00671126
Ca1C45381	2	0.00671126
Ca1C6191	2	0.00671126
Ca1S264354_1141_2560	2	0.00671126
Ca_TOG897963_1_002_00001_Sep08	2	0.00673385
Ca1C15048	2	0.00673385
Ca1C19708	2	0.00673385
LG103_138	2	0.00673385
Ca1C15897	2	0.0067566
Ca1C3457	2	0.0067566
Ca1C6504	2	0.0067566
Ca1C15427	2	0.0067795
Ca1C25124	2	0.0067795
Ca1S335876_1624_0851	2	0.0067795
Ca1C3908	2	0.00682578
CKAM0375	2	0.00709202
CKAM0356	2	0.00711726
CKAM0261	2	0.00711726
CKAM0557	2	0.00711726
CKAM0174	2	0.00714267
CKAM0622	2	0.00714267
CKAM0272	2	0.00714267
CKAM0573	2	0.00716827
CKAM0291	2	0.00716827
CKAM0673	2	0.00722003
CKAM0387	2	0.00722003
CKAM0358	2	0.00727253
CKAM0638	2	0.00729907
CKAM0295	2	0.00732581
CKAM0455	2	0.00763336
Ca_TOG896744_1_002_00001_Sep08	2	0.0131567
Ca_TOG902760_1_002_00001_Sep08	2	0.0131567
Ca_TOG908250_1_002_00001_Sep08	2	0.0131567
Ca1C10093	2	0.0131567
Ca1C27986	2	0.0131567
Ca1C3702	2	0.0131567
Ca1C41417	2	0.0131567
Ca1C46413	2	0.0131567
Ca1S067727_3658_0413	2	0.0131567
Ca_TOG894196_1_002_00001_Sep08	2	0.0132002
Ca_TOG897558_1_002_00001_Sep08	2	0.0132002
Ca1C21193	2	0.0132002
Ca1C25551	2	0.0132002
Ca1C390	2	0.0132002
Ca1C44384	2	0.0132002
Ca1C45021	2	0.0132002
Ca1C9111	2	0.0132002
Ca1S348397_3115_2906	2	0.0132002
Ca1S366993_2471_1409	2	0.0132002
Ca2C32873	2	0.0132002
Mt133126	2	0.0132002
ntp	2	0.0132002
AGL93	2	0.0132439
Ca1C12024	2	0.0132439
Ca1C17015	2	0.0132439
Ca1C20927	2	0.0132439
Ca1C2244	2	0.0132439
Ca1C41468	2	0.0132439
CaSc3	2	0.0132439
CD110-H1	2	0.0132439
AGL168	2	0.0132439
Ca1C19329	2	0.0132439
Ca1C20542	2	0.0132439
Ca1C34643	2	0.0132439
Ca1C35462	2	0.0132439
Ca1C39094	2	0.0132439
Ca1C44277	2	0.0132439
Ca1C46367	2	0.0132439
Ca1C8621	2	0.0132439
Ca1S169508_3408_2791	2	0.0132439
Ca1S277833_3162_3368	2	0.0132439
Ca1S425830_1001_1955	2	0.0132439
Ca_TOG894262_1_002_00001_Sep08	2	0.0132878
Ca_TOG895690_2_002_00001_Sep08	2	0.0132878
Ca_TOG919460_1_002_00001_Sep08	2	0.0132878
Ca1C13902	2	0.0132878
Ca1C16544	2	0.0132878
Ca1C17925	2	0.0132878
Ca1C41963	2	0.0132878
Ca1C8517	2	0.0132878
Ca1S135885_0524_1179	2	0.0132878
Ca1S251406_0760_0469	2	0.0132878
Mt6817377	2	0.0132878
Ca_TOG919735_1_002_00001_Sep08	2	0.0133321
Ca1C33901	2	0.0133321
Ca1S344149_0582_2764	2	0.0133321
Tp6857470	2	0.0133321
Ca1C12555	2	0.0133767
Ca1C24287	2	0.0133767
Ca1C35981	2	0.0133767
Ca1S104964_1408_3295	2	0.0133767
Ca1S273215_1209_1158	2	0.0133767
Ca2S12857	2	0.0133767
Ca_TOG897369_1_002_00001_Sep08	2	0.0134216
Ca1C31939	2	0.0134216
Ca1C42094	2	0.0134216
Ca1C44000	2	0.0134668
Ca1C45800	2	0.0134668
Ca1C583	2	0.0135123
Ca_TOG897209_2_002_00001_Sep08	2	0.0135581
Ca1S165886_2414_0832	2	0.0138875
CKAM0499	2	0.0141328
CKAM0163	2	0.0142842
CKAM0636	2	0.0142842
CKAM0474	2	0.014387
CKAM0314	2	0.0144912
CKAM0206	2	0.0146504
CKAM0554	2	0.0147043
AGL202	2	0.019604
Ca_TOG897694_2_002_00001_Sep08	2	0.019604
Ca_TOG899072_2_002_00001_Sep08	2	0.019604
Ca_TOG920382_2_002_00001_Sep08	2	0.019604
Ca_TOG923903_1_002_00001_Sep08	2	0.019604
Ca1C11897	2	0.019604
Ca1C12460	2	0.019604
Ca1C14640	2	0.019604
Ca1C1692	2	0.019604
Ca1C1852	2	0.019604
Ca1C18824	2	0.019604
Ca1C23687	2	0.019604
Ca1C32534	2	0.019604
Ca1C35267	2	0.019604
Ca1C44564	2	0.019604
Ca1C7042	2	0.019604
Ca1S091382_2958_1301	2	0.019604
Ca1S125721_3942_2000	2	0.019604
Ca1S207312_2601_2032	2	0.019604
Ca1S215205_2819_3422	2	0.019604
Ca1S217090_0705_1380	2	0.019604
Ca1S279603_2263_0585	2	0.019604
CaHa61	2	0.019604
CaSc1674	2	0.019604
Gm2125123	2	0.019604
LG73	2	0.019604
Ca_TOG894236_1_002_00001_Sep08	2	0.0196682
Ca_TOG905182_2_002_00001_Sep08	2	0.0196682
Ca_TOG918855_2_002_00001_Sep08	2	0.0196682
Ca1C11561	2	0.0196682
Ca1C16658	2	0.0196682
Ca1C20956	2	0.0196682
Ca1C2298	2	0.0196682
Ca1C25004	2	0.0196682
Ca1C26166	2	0.0196682
Ca1C26947	2	0.0196682
Ca1C29598	2	0.0196682
Ca1C33256	2	0.0196682
Ca1C36396	2	0.0196682
Ca1C38382	2	0.0196682
Ca1C38523	2	0.0196682
Ca1C42318	2	0.0196682
Ca1C42463	2	0.0196682
Ca1C44613	2	0.0196682
Ca1C7774	2	0.0196682
Ca1S124600_2493_1627	2	0.0196682
Ca1S135612_0872_0132	2	0.0196682
Ca1S410378_3720_2124	2	0.0196682
Ca2C25794	2	0.0196682
LUP246	2	0.0196682
AGl76	2	0.0197329
Ca_TOG898231_1_002_00001_Sep08	2	0.0197329
Ca1C14617	2	0.0197329
Ca1C16088	2	0.0197329
Ca1C36	2	0.0197329
Ca1C39227	2	0.0197329
Ca1C41106	2	0.0197329
Ca1C43601	2	0.0197329
Ca1C43846	2	0.0197329
Ca1C7	2	0.0197329
Ca1S248615_2512_2943	2	0.0197329
Ca1S372630_0890_0078	2	0.0197329
CaSc18385	2	0.0197329
Ca_TOG903088_1_002_00001_Sep08	2	0.019798
Ca_TOG916436_2_002_00001_Sep08	2	0.019798
Ca1683047832555	2	0.019798
Ca1C14107	2	0.019798
Ca1C21642	2	0.019798
Ca1C24530	2	0.019798
Ca1C25344	2	0.019798
Ca1C25952	2	0.019798
Ca1C27594	2	0.019798
Ca1C29961	2	0.019798
Ca1C37804	2	0.019798
Ca1C41121	2	0.019798
Ca1C46680	2	0.019798
Ca1C567	2	0.019798
Ca1C8304	2	0.019798
Ca1S171246_0947_1521	2	0.019798
Ca1S275667_0167_1394	2	0.019798
Ca_TOG914635_2_002_00001_Sep08	2	0.0198635
Ca1C21041	2	0.0198635
Ca1C42962	2	0.0198635
Ca1C46368	2	0.0198635
Ca1C46394	2	0.0198635
Ca1C4985	2	0.0198635
Ca1C7141	2	0.0198635
Ca1S317825_0477_1936	2	0.0198635
TC86258	2	0.0198635
AGL7	2	0.0199295
Ca1C27087	2	0.0199295
Ca1C3651	2	0.0199295
Ca1C5575	2	0.0199295
Ca1C10789	2	0.0199959
Ca1C36193	2	0.0199959
Ca1C99	2	0.0199959
CD39-C3	2	0.0199959
Ca1C5277	2	0.0200627
Ca1C31355	2	0.02013
Ca1C46285	2	0.0203347
Ca1S003459_1851_2072	2	0.0204038
Ca1C40474	2	0.0207567
Ca1C12811	2	0.025965
Ca12863169747399	2	0.0260495
Ca1C16151	2	0.0263064
Ca1S433309_3421_3506	2	0.0265684
Ca1C40910	2	0.0322406
Ca1S176818_3018_0364	2	0.0323448
Ca1S360188_0749_3180	2	0.0323448
Ca1C26180	2	0.0324497
Ca1C20344	2	0.0325553
Ca1C8376	2	0.0325553
Ca1S103553_3070_1315	2	0.0325553
Ca1C34608	2	0.0326616
Ca1C42588	2	0.0327685
Ca_TOG896567_2_002_00001_Sep08	2	0.0384317
Ca1C44565	2	0.0384317
Ca1S157715_1723_2999	2	0.0384317
Ca1C33544	2	0.0388042
Ca1C849	2	0.0388042
Ca1S307069_2452_0499	2	0.0388042
Ca1C7074	2	0.039184
Ca1C4229	2	0.0445391
Ca1C34981	2	0.0446811
Ca1C289	2	0.044824
Ca1C21322	2	0.0449678
Ca1C31695	2	0.0449678
Ca1C9454	2	0.0449678
Ca1C24217	2	0.0451125
Ca1C43815	2	0.0451125
Ca1C13895	2	0.0452582
Ca_TOG898883_1_002_00001_Sep08	2	0.0454048
Ca1C22248	2	0.051047
Ca1C46375	2	0.051047
Tp6854083	2	0.0517058
Ca1C43200	2	0.0523819
Ca1C34472	2	0.056684
Ca_TOG906873_1_002_00001_Sep08	2	0.0568627
Ca1C9498	2	0.0568627
Ca1C9879	2	0.0570426
Ca1C46	2	0.057589
Ca1C18396	2	0.0641644
CD18H08	2	0.0654206
Ca1C44962	2	0.0683603
Ca_TOG897347_1_002_00001_Sep08	2	0.0685728
Mt106628	2	0.0687866
Ca1S032301_1049_0985	2	0.0692182
CKAM0592	2	0.0697433
Ca_TOG905292_1_003_00001_Sep08	2	0.0743066
Ca1C20994	2	0.0747681
CKAM0488	2	0.07943
Ca1C10272	2	0.0857972
Ca_TOG961744_1_002_00001_Sep08	2	0.0860597
CKAM0692	2	0.0865894
Ca1C34549	2	0.0915866
Ca1C27787	2	0.0921462
Ca1C20512	2	0.101196
Ca_TOG906969_1_002_00001_Sep08	2	0.101496
Ca1C34244	2	0.101496
Ca1C24057	2	0.101798
Ca1C38537	2	0.102102
Ca1C9726	2	0.102714
Ca1C40325	2	0.106438
Ca_TOG901711_1_002_00001_Sep08	2	0.107066
AGL198	2	0.107383
Ca1C45754	2	0.117722
Ca_TOG908625_1_002_00001_Sep08	2	0.137134
AGL2	2	0.141501
Ca1C41271	2	0.141896
Ca1C45688	2	0.142693
Ca1C16722	2	0.143096
Ca1C26767	2	0.1435
CD105-G3	2	0.143906
Ca1C719	2	0.146588
Ca1C12898	2	0.156194
Ca_TOG895274_1_002_00001_Sep08	2	0.159686
CD109-D2	2	0.161129
CAAB57TF	2	0.16471
Ca1C28249	2	0.166015
Ca1C11758	2	0.194331
Ca1C26250	2	0.194824
Ca1C35294	2	0.196823
Ca1C46330	2	0.197329
Ca1S255153_2604_0769	2	0.198753
Ca1C43515	2	0.200265
Ca_TOG898271_2_002_00001_Sep08	2	0.202116
Ca1C44194	2	0.210177
Ca_TOG901985_2_002_00001_Sep08	2	0.211212
Ca1C867	2	0.21491
Ca1S423280_2656_3596	2	0.241899
Ca1C40124	2	0.2441
Ca1C39501	2	0.250447
Ca1C31419	2	0.251322
Ca1C36815	2	0.26991
Ca1C34230	2	0.272096
Ca1C27149	2	0.274791
Ca1C10807	2	0.276461
Ca1S305668_3616_3460	2	0.290889
Ca1C12038	2	0.291639
Ca1S389250_0565_2802	2	0.29237
Ca1C41138	2	0.293462
CD07C12	2	0.310844
Ca1S020576_3150_0797	2	0.310926
Ca21417	2	0.321843
Ca_Cap2promo	2	0.32436
CaSc_45921	2	0.326084
Ca1C23843	2	0.326794
AGL126	2	0.334586
Ca1C1474	2	0.340007
CaSs2305	2	0.342697
CKAM0493	2	0.342796
Ca1C39503	2	0.354507
Ct6875951	2	0.356428
CKAM0612	2	0.362725
CKAM0639	2	0.362792
CKAM0588	2	0.36287
AGL111	2	0.36535
Ca1C29625	2	0.369404
Ca1C33347	2	0.370846
Ca_TOG900881_1_002_00001_Sep08	2	0.374997
Mean	1.58372	0.0325616
