# Supplementary material for: Genetic Dissection of Drought and Heat Tolerance in Chickpea through Genome-Wide and Candidate Gene-Based Association Mapping Approaches
Source: PLoS One. 2014 May 6;9(5):e96758. doi: 10.1371/journal.pone.0096758 (PMC4011848; doi:10.1371/journal.pone.0096758)
Supplement: Table S7 — Candidate genes used for association mapping. (XLSX) [file pone.0096758.s008.xlsx]

## Sheet: Sheet1
Table S7: Candidate genes used for association mapping
S. No.	Gene	Germplasm	Source of gene	Forward primer sequence (5'-3')	Reverse primer sequences (5'-3')	Amplicon size (bp)	No. of genotypes	No. of SNPs
1	Abscisic acid stress and ripening (ASR)	Reference set	Medicago	GGGAACTAATCCTTTCCAAACA	CTGCAGCACCTAACTCACCA	621	193	34
2	CAP2 gene	Reference set	Cicer arietinum	CGGCTTCCCTTCATTCGATCCA	AGGCACAACACAAGAATCCA	367	227	0
	CAP2 promoter	Reference set	Cicer arietinum	TGTGCTTCAAGTTGCACTCC	CGGGGTCCTTATATACTGCAGA	629	137	6
3	ERECTA (fragment 7F-5R)	Reference set	Degenerate	GTGTACAAACCTTAACAGCC	CCA GTTAATTCGTTGTTTTC	921	79	13
	ERECTA (fragment 8F-8R)	Reference set	Degenerate	GGTCAGCTACAGAACATAGCA	TCCATTTTCCATGTAGTCATAA	1189	147	20
4	Sucrose synthase (SUSY)	Reference set	Medicago	GATACTGGCGGACAGGTTGT	CATCCTTTGCTAGGGGAACA	1600	212	1
	Sucrose synthase (SUSY)	Reference set	Medicago	GGGTCAGTCTCTGTTGATGC	GACGTTCACCAAAGGTCAAAA	900	200	2
5	Sucrose phosphate synthase (SPS)	Reference set	Medicago	TGCAGGACATGTCTCTTAGGC	CTGCAAATCAAAGCATCAAAA	312	236	6
6	AKIN SNF1 related protein kinase	Mini-core collection	Glycine max	GTGGTTCAGGTGCAGACTTG	TCAGAAAGTGCCCATCACGC	795	208	2
7	Aminoaldehyde dehydrogenase	Mini-core collection	Pisum sativum	TTGGAAGAAGGTTGCAGGCTAG	CCCATTCTCCCAGTTCACGG	992	209	13
8	Dehydrin	Mini-core collection	Cicer pinnatifidum	AAAGTGGTGTTGGGATGACC	TCCTCTCTCCCGAATTCTTG	388	198	7
9	Dehydration responsive element binding protein	Mini-core collection	Cicer arietinum	CTTCATTCGATCCAGATTCGG	AACGCGAGTTTTCAGGCCCT	785	191	14
10	Myb transcription factor	Mini-core collection	Medicago	ATGCTACTGCTGCCTACAAG	ACCGCAGTACACTCCAAGAG	330	200	6
